# Supplementary material for: Ethyl 2-[(carbamoyl­amino)­imino]­propano­ate hemihydrate
Source: Acta Crystallogr Sect E Struct Rep Online. 2011 Jul 2;67(Pt 8):o1882. doi: 10.1107/S160053681102530X (PMC3212277; doi:10.1107/S160053681102530X)
Supplement: Supplementary file 1 [file e-67-o1882-sup1.cif]

##############################################################################
###                                                                        ###
###           Electronic papers (Acta Crystallographica Section C)         ###
###                                                                        ###
##############################################################################
#                                                                            #
# This paper is published electronically. It meets the data-validation       #
# criteria for publication in Acta Crystallographica Section C.              #
# The submission has been checked by a Section C Co-editor though the text   #
# in _publ_section_comments is the responsibility of the authors.            #
#                                                                            #
# Electronic papers are listed in the printed contents pages of an issue of  #
# Acta Crystallographica Section C within two months of acceptance and are   #
# available by email and via the online contents pages for that issue.       #
#                                                                            #
# Software is freely available for graphical display of the structure(s) in  #
# this CIF.  For information consult the CIF home page http://www.iucr.org/  #
# cif/home.html                                                              #
#                                                                            #
#            Copyright International Union of Crystallography                #
#                                                                            #
##############################################################################
data_global
_audit_creation_method     'form.cif (version 2.0)'
_journal_data_validation_number     ?
_journal_date_recd_electronic     2011-06-07
_journal_date_accepted     2011-06-27
_journal_name_full     'Acta Crystallographica, Section E'
_journal_year     2011
_journal_volume     67
_journal_issue      8
_journal_page_first     eo1882
_journal_page_last     eo1882
_journal_paper_category     QO
_journal_coeditor_code     QM2011
_publ_contact_author_name     'Corr\^ea, Charlane C.'
_publ_contact_author_address
;
  Department of Chemistry
  Federal University of Juiz de Fora
  Cidade Universit\'aria - Juiz de Fora - Minas Gerais
  36036-900
  Brazil
;
_publ_contact_author_email     charcorrea@gmail.com
_publ_contact_author_fax     +55(32)2102-3314
_publ_contact_author_phone     +55(32)2102-3310
_publ_section_title
;
Ethyl 2-[(carbamoylamino)imino]propanoate hemihydrate
;
loop_
    _publ_author_name
    _publ_author_footnote
    _publ_author_address
    'Corr\^ea, Charlane C.' .
;
N\'ucleo de Espectroscopia e Estrutura Molecular (NEEM)
Department of Chemistry - Federal University of Juiz de Fora - Minas Gerais,
36036-900, Brazil
;
    'Gra\'udo, Jos\'e Eug\^enio J. C.' .
;
N\'ucleo de Espectroscopia e Estrutura Molecular (NEEM)
Department of Chemistry - Federal University of Juiz de Fora - Minas Gerais,
36036-900, Brazil
;
    'de Oliveira, Luiz Fernando C.' .
;
N\'ucleo de Espectroscopia e Estrutura Molecular (NEEM)
Department of Chemistry - Federal University of Juiz de Fora - Minas Gerais,
36036-900, Brazil
;
    'de Almeida, Mauro V.' .
;
Department of Chemistry - Federal University of Juiz de Fora - Minas Gerais,
36036-900, Brazil
;
    'Diniz, Renata' .
;
N\'ucleo de Espectroscopia e Estrutura Molecular (NEEM)
Department of Chemistry - Federal University of Juiz de Fora - Minas Gerais,
36036-900, Brazil
;
_publ_section_synopsis     .
_publ_section_abstract
;
The title compound, C~6~H~11~N~3~O~3~.0.5H~2~O, has two independent molecules
and one molecule of water in the asymmetric unit. The crystal packing is
stabilized by intermolecular N---H...N, O---H...O, N---H...O and C---H...O
hydrogen bonds. These interactions form a two-dimensional array in the
<i>ab</i> plane with a zigzag motif which has an angle close to 35\% between
the zigzag planes. The hydrogen bonding can be best described using the
graph-set notation as <i>N</i>~1~ =
<i>C</i>(10)<i>R</i>~2~^2^(10)<i>R</i>~2~^2^(8) and <i>N</i>~2~ =
<i>R</i>~6~^4^(20)<i>R</i>~2~^2^(8). <b>[SCHEME SHOULD SHOW THE SOLVENT]</b>
;
_publ_section_comment
;
Semicarbazones have been important in the consistent advances in design of
novel anticonvulsant agents through the work of Dimmock <i>et al.</i>
(Dimmock,1993); the aryl semicarbazone 4-bromobenzaldehyde
semicarbazone has been a standard anticonvulsant drug selected by the
National Institutes of Health, USA. They can also be used as drugs for
Chagas's disease (Cerecetto, 2000) as well as hypnotic, pesticide and
herbicide uses (Armor, 1992). The synthesis of ethyl pyruvate
semicarbazone
(<b>spe</b>) (Scheme I) was reported more than 60 years (Kulka, 1946);
but to
date the structure determination has not been reported. This structure will
permit further study of the metal coordination properties of these interesting
ligands.
Figure 1 shows the <i>ORTEP</i> representation of the asymmetric unit of
<b>spe</b>. There are two crystallographically independent molecules
and one water of crystallization in the asymmetric unit.
The main differences between these molecules are the
distances involved in the hydrogen bonds between [O4...H1N1...N1 =
2.989 (3) \%A; O1...H4N1...N4 = 3.030(3) \%A; O7...H1N2...N1 = 2.955
(3) \%A and O7^i^...H4N2...N4 = 2.950 (3) \%A] <i>(symmetry code: i:
x - 1/2, -y + 1/2, z + 1/2)</i> and also by the torsion angles
between the groups CH~3~ and CH~2~
[C10---O6---C9---O5 = 0.8(4)\% and C4---O3---C3---O2 =-1.3(4)\%;
C10---O6---C9---C8 = -179.00(2)\% and C4---O3---C3---C2 = 179,60(2)\%;
C12---C8---C9---O5 = -178.90(3)\% and C6---C2---C3---O2 = - 173.10(3)\%;
C12---C8---C9---O6 = 1.0(4)\% and C6---C2---C3---O3 = 6.0(3)\%]. The water
molecule of crystallization stabilizes the crystal lattice by the
intermolecular hydrogen bonds N---H...N, O---H...O and O---H...N, with
average distances between the electronegative atoms of:
2.656 (3), 2.818(3), 2.963(3) \%A, respectively. The hydrogen bonding
scheme is displayed in Figure 2 and using the graph-set notation
the system can be best described as
N~1~=C(10)<i>R</i>~2~^2^(10)<i>R</i>~2~^2^(8) and
N~2~=<i>R</i>~6~^4^(20)<i>R</i>~2~^2^(8) (Etter, 1990).
There are two isomeric forms for compounds derived from ethyl pyruvate
semicarbazone namely the <i>E</i> and <i>Z</i> isomers. The present
structure is clearly the <i>E</i> form, Figures 1 and 2.
The molecules of <b>spe</b> form a two-dimensional array in the
<i>ab</i> plane with a zigzag motif which has an angle close to 35\% between
the zigzag planes.
;
_publ_section_acknowledgements
;
The authors thank CNPq, CAPES, and FAPEMIG (Brazilian agencies) for financial
support and also R. G. Bastos (LDRX-IF/UFF) for the X-ray diffraction
facilities.
;
_publ_section_references
;
Armor, J. N. (1992). <i>Appl. Catal.</i> <b>B10</b>, 221--256.
Cerecetto, H., Di Maio, R., Gonzalez, M., Risso, M., Sagrera, G.,
Seoane, G., Denicola, A., Peluffo, G., Quijano, C., Stoppani, A. O. M.,
Paulino, M., Olea-Azar, C. & Basombrio, M. A. (2000). <i>Eur. J. Med.
Chem.</i> <b>35</b>, 343--350.
Dimmock, J. R., Sidhu, K. K., Thayer, R. S., Mack, P., Dutty, M. J.,
Reid, R. S. & Quail, J. W. (1993). <i>J. Med. Chem.</i> <b>36</b>, 2243--2252.
Etter, M. C., MacDonald, J. C. & Bernstein, J. (1990).
<i>Acta Cryst.</i> B<b>46</b>, 256--262.
Farrugia, L. J. (1997). <i>J. Appl. Cryst.</i> <b>30</b>, 565.
Hooft, R. W. (1999). <i>COLLECT</i>. Nonius BV, Delft, The Netherlands.
Kulka, M. (1946). <i>Can. J. Res.</i> <b>24B</b>, 221---223.
Macrae, C. F., Edgington, P. R., McCabe, P., Pidcock, E., Shields, G.
P., Taylor, R., Towler, M. & van de Streek, J. (2006). <i>J. Appl. Cryst.</i>
<b>39</b>, 453--457.
Otwinowski, Z. & Minor, W. (1997). <i>Methods in Enzymology</i>, Vol.
276, <i>Macromolecular Crystallography</i>, Part A, edited by C. W. Carter Jr
& R. M. Sweet, pp. 307--326. New York: Academic Press.
Sheldrick, G. M. (2008). <i>Acta Cryst</i>. A<b>64</b>, 112--122.
Spek, A. L. (2009). <i>Acta Cryst.</i> D<b>65</b>, 148--155.
;
_publ_section_related_literature
;
For the synthesis and applications of ethyl pyruvate semicarbazone, see: Kulka
(1946); Dimmock <i>et al.</i> (1993); Cerecetto <i>et al.</i>
(2000); Armor
(1992).
For hydrogen-bond motifs, see: Etter <i>et al.</i> (1990).
;
_publ_section_exptl_prep
;
For the preparation of ethyl pyruvate semicarbazone <b>spe</b>, 50 ml of an
aqueous solution of semicarbazide chloride (1.019 g, 9.14 mmol) was added to a
50 ml of an ethanolic solution of ethylpyruvate (1.060 g, 9.14 mmol) and
amonium acetate (0.744 g, 9.66 mmol), and the final mixture was heated at 80
\%C for 6 h. Colorless crystals were formed. The compound decomposes at 175
\%C.
Elemental analysis gave the following results: Anal. Calcd. for
C~6~H~13~O~4~N~3~: C,37,69; H,6,85; N,21,98%; Found: C,38,33; H,5,85;
N,22,09%. Infrared spectra show absorption bands at 3506--3170 cm^-1^
(\nNH + \nOH); 1698 cm^-1^ (\nCO); 1599 cm^-1^ (\nNH + \nCN + \nCC); 1480
cm^-1^(\nCOasym); 1357 cm^-1^ (\nCN); 1144 cm^-1^ (\nCOsym) and 1103 cm^-1^
(\nCOC).
;
_publ_section_exptl_refinement
;
C-bound H atoms were included using the riding model approximation with C---H =
0.95 \%A, with a common <i>U</i>_iso_(H). The H atoms of the water molecule
were located from an electron density map, fixed in these positions and
assigned the same isotropic displacement as the other H atoms.
;
data_I
_chemical_name_systematic
;
Ethyl 2-[(carbamoylamino)imino]propanoate hydrate
;
_chemical_name_common     ?
_chemical_formula_moiety     'C6 H11 N3 O3, 0.5(H2 O)'
_chemical_formula_sum     'C6 H12 N3 O3.5'
_chemical_formula_iupac     'C6 H11 N3 O3, 0.5H2 O'
_chemical_formula_weight     182.19
_chemical_melting_point     ?
_symmetry_cell_setting     monoclinic
_symmetry_space_group_name_H-M     'P 21/n'
_symmetry_space_group_name_Hall     '-P 2yn'
loop_
    _symmetry_equiv_pos_as_xyz
    'x, y, z'
    '-x+1/2, y+1/2, -z+1/2'
    '-x, -y, -z'
    'x-1/2, -y-1/2, z-1/2'
_cell_length_a     11.173(2)
_cell_length_b     14.756(3)
_cell_length_c     11.565(2)
_cell_angle_alpha     90.00
_cell_angle_beta     103.14(3)
_cell_angle_gamma     90.00
_cell_volume     1856.8(6)
_cell_formula_units_Z     8
_cell_measurement_reflns_used     33
_cell_measurement_theta_min     4.53
_cell_measurement_theta_max     18.24
_cell_measurement_temperature     293(2)
_cell_special_details     ?
_exptl_crystal_description     prism
_exptl_crystal_colour     colourless
_exptl_crystal_size_max     0.21
_exptl_crystal_size_mid     0.10
_exptl_crystal_size_min     0.09
_exptl_crystal_density_diffrn     1.303
_exptl_crystal_density_meas     ?
_exptl_crystal_density_method     none
_exptl_crystal_F_000     776
_exptl_absorpt_coefficient_mu     0.107
_exptl_absorpt_correction_type     none
_exptl_absorpt_process_details     none
_exptl_absorpt_correction_T_min     ?
_exptl_absorpt_correction_T_max     ?
_exptl_special_details     ?
_diffrn_ambient_temperature     293(2)
_diffrn_radiation_type     MoK\a
_diffrn_radiation_wavelength     0.71073
_diffrn_radiation_source     'fine-focus sealed tube'
_diffrn_radiation_monochromator     'horizonally mounted graphite crystal'
_diffrn_measurement_device_type     'Nonius KappaCCD'
_diffrn_measurement_device     '95mm CCD camera on \k-goniostat'
_diffrn_measurement_method     'CCD'
_diffrn_detector_area_resol_mean     9
_diffrn_reflns_number     18093
_diffrn_reflns_av_R_equivalents     0.1090
_diffrn_reflns_av_sigmaI/netI     0.0866
_diffrn_reflns_theta_min     5.23
_diffrn_reflns_theta_max     27.50
_diffrn_reflns_theta_full     27.50
_diffrn_measured_fraction_theta_max     0.990
_diffrn_measured_fraction_theta_full     0.990
_diffrn_reflns_limit_h_min     -13
_diffrn_reflns_limit_h_max     14
_diffrn_reflns_limit_k_min     -18
_diffrn_reflns_limit_k_max     19
_diffrn_reflns_limit_l_min     -15
_diffrn_reflns_limit_l_max     14
_diffrn_reflns_reduction_process     SHELXL
_diffrn_standards_number     0
_diffrn_standards_interval_count     0
_diffrn_standards_interval_time     0
_diffrn_standards_decay_%     0
loop_
    _diffrn_standard_refln_index_h
    _diffrn_standard_refln_index_k
    _diffrn_standard_refln_index_l
    ? ? ?
_refine_special_details
;
Refinement of <i>F</i>^2^ against ALL reflections. The weighted <i>R</i>-factor
<i>wR</i> and goodness of fit <i>S</i> are based on <i>F</i>^2^, conventional
<i>R</i>-factors <i>R</i> are based on <i>F</i>, with <i>F</i> set to zero for
negative <i>F</i>^2^. The threshold expression of <i>F</i>^2^ >
\s(<i>F</i>^2^) is used only for calculating <i>R</i>-factors(gt) <i>etc</i>.
and is not relevant to the choice of reflections for refinement.
<i>R</i>-factors based on <i>F</i>^2^ are statistically about twice as large
as those based on <i>F</i>, and <i>R</i>- factors based on ALL data will be
even larger.
;
_reflns_number_total     4228
_reflns_number_gt     1816
_reflns_threshold_expression     I>2sigma(I)
_refine_ls_structure_factor_coef     Fsqd
_refine_ls_matrix_type     full
_refine_ls_R_factor_all     0.1744
_refine_ls_R_factor_gt     0.0590
_refine_ls_wR_factor_gt     0.1035
_refine_ls_wR_factor_ref     0.1373
_refine_ls_goodness_of_fit_ref     1.000
_refine_ls_restrained_S_all     1.000
_refine_ls_number_reflns     4228
_refine_ls_number_parameters     255
_refine_ls_number_restraints     0
_refine_ls_hydrogen_treatment     mixed
_refine_ls_weighting_scheme     calc
_refine_ls_weighting_details
         'calc w=1/[\s^2^(Fo^2^)+(0.0450P)^2^+0.5582P] where P=(Fo^2^+2Fc^2^)/3'
_atom_sites_solution_hydrogens     geom
_atom_sites_solution_primary     direct
_atom_sites_solution_secondary     difmap
_refine_ls_shift/su_max     0.000
_refine_ls_shift/su_mean     0.000
_refine_diff_density_max     0.203
_refine_diff_density_min     -0.182
_refine_ls_extinction_method     'SHELXL97 (Sheldrick, 2008)'
_refine_ls_extinction_coef     0.0059(11)
_refine_ls_extinction_expression
                                  'Fc^*^=kFc[1+0.001xFc^2^\l^3^/sin(2\q)]^-1/4^'
_refine_ls_abs_structure_details     no
_refine_ls_abs_structure_Flack     ?
_refine_ls_abs_structure_Rogers     ?
loop_
    _atom_type_symbol
    _atom_type_description
    _atom_type_scat_dispersion_real
    _atom_type_scat_dispersion_imag
    _atom_type_scat_source
    'C' 'C' 0.0033 0.0016
                         'International Tables Vol C Tables 4.2.6.8 and 6.1.1.4'
    'H' 'H' 0.0000 0.0000
                         'International Tables Vol C Tables 4.2.6.8 and 6.1.1.4'
    'N' 'N' 0.0061 0.0033
                         'International Tables Vol C Tables 4.2.6.8 and 6.1.1.4'
    'O' 'O' 0.0106 0.0060
                         'International Tables Vol C Tables 4.2.6.8 and 6.1.1.4'
_computing_data_collection     'COLLECT (Hooft, 1999)'
_computing_cell_refinement     'SCALEPACK (Otwinowski & Minor, 1997)'
_computing_data_reduction     'DENZO and SCALEPACK (Otwinowski & Minor 1997)'
_computing_structure_solution     'SHELXS97 (Sheldrick, 2008)'
_computing_structure_refinement     'SHELXL97 (Sheldrick, 2008)'
_computing_molecular_graphics
;
ORTEP-3 for windows (Farrugia, 1997) and
Mercury (Macrae <i>et al.</i>, 2006)
;
_computing_publication_material     'PLATON (Spek, 2009)'
loop_
    _atom_site_type_symbol
    _atom_site_label
    _atom_site_fract_x
    _atom_site_fract_y
    _atom_site_fract_z
    _atom_site_U_iso_or_equiv
    _atom_site_adp_type
    _atom_site_calc_flag
    _atom_site_refinement_flags
    _atom_site_occupancy
    _atom_site_symmetry_multiplicity
    _atom_site_disorder_assembly
    _atom_site_disorder_group
    N N6 0.63805(17) 0.15088(15) 0.54625(17) 0.0361(5) Uani d . 1 1 . .
    O O4 0.88839(14) 0.22111(13) 0.43482(14) 0.0462(5) Uani d . 1 1 . .
    O O1 1.12914(15) 0.27042(14) 0.71551(14) 0.0482(5) Uani d . 1 1 . .
    N N5 0.70387(18) 0.17912(16) 0.4671(2) 0.0387(6) Uani d . 1 1 . .
    N N2 1.31214(18) 0.31483(16) 0.6804(2) 0.0394(6) Uani d . 1 1 . .
    N N3 1.37693(17) 0.34035(15) 0.59917(16) 0.0347(5) Uani d . 1 1 . .
    O O6 0.34452(15) 0.08529(13) 0.56959(15) 0.0493(5) Uani d . 1 1 . .
    O O3 1.66804(14) 0.40150(13) 0.56711(15) 0.0451(5) Uani d . 1 1 . .
    O O7 1.25278(16) 0.33845(15) 0.32243(15) 0.0577(6) Uani d . 1 1 . .
    H H7A 1.3224 0.3672 0.3643 0.087 Uiso d R 1 1 . .
    H H7B 1.1933 0.3754 0.2876 0.087 Uiso d R 1 1 . .
    C C8 0.5218(2) 0.13447(18) 0.5091(2) 0.0339(6) Uani d . 1 1 . .
    N N1 1.1427(2) 0.29295(18) 0.52453(19) 0.0458(7) Uani d . 1 1 . .
    C C1 1.1895(2) 0.29159(18) 0.6407(2) 0.0337(6) Uani d . 1 1 . .
    C C2 1.4919(2) 0.36056(17) 0.6338(2) 0.0333(6) Uani d . 1 1 . .
    C C7 0.8274(2) 0.19917(18) 0.5083(2) 0.0370(7) Uani d . 1 1 . .
    O O5 0.51752(17) 0.09562(17) 0.71042(17) 0.0733(7) Uani d . 1 1 . .
    O O2 1.49015(16) 0.39939(15) 0.42999(16) 0.0612(6) Uani d . 1 1 . .
    N N4 0.8733(2) 0.19408(19) 0.6242(2) 0.0503(7) Uani d . 1 1 . .
    C C9 0.4642(2) 0.10351(19) 0.6078(2) 0.0420(7) Uani d . 1 1 . .
    C C3 1.5468(2) 0.38847(19) 0.5318(2) 0.0397(7) Uani d . 1 1 . .
    C C10 0.2801(2) 0.0561(2) 0.6597(3) 0.0576(9) Uani d . 1 1 . .
    H H10A 0.2850 0.1026 0.7199 0.069 Uiso calc R 1 1 . .
    H H10B 0.3167 0.0010 0.6978 0.069 Uiso calc R 1 1 . .
    C C12 0.4459(2) 0.1434(2) 0.3850(2) 0.0542(8) Uani d . 1 1 . .
    H H12A 0.4931 0.1239 0.3298 0.081 Uiso calc R 1 1 . .
    H H12B 0.4223 0.2056 0.3696 0.081 Uiso calc R 1 1 . .
    H H12C 0.3736 0.1065 0.3759 0.081 Uiso calc R 1 1 . .
    C C11 0.1485(3) 0.0396(2) 0.5977(3) 0.0725(10) Uani d . 1 1 . .
    H H11A 0.1141 0.0941 0.5584 0.109 Uiso calc R 1 1 . .
    H H11B 0.1026 0.0221 0.6549 0.109 Uiso calc R 1 1 . .
    H H11C 0.1446 -0.0079 0.5403 0.109 Uiso calc R 1 1 . .
    C C5 1.8633(3) 0.4440(2) 0.5311(3) 0.0700(10) Uani d . 1 1 . .
    H H5A 1.8705 0.4941 0.5852 0.105 Uiso calc R 1 1 . .
    H H5B 1.9075 0.4575 0.4709 0.105 Uiso calc R 1 1 . .
    H H5C 1.8971 0.3906 0.5735 0.105 Uiso calc R 1 1 . .
    C C4 1.7302(2) 0.4283(2) 0.4739(3) 0.0533(8) Uani d . 1 1 . .
    H H4A 1.6936 0.4833 0.4354 0.064 Uiso calc R 1 1 . .
    H H4B 1.7223 0.3809 0.4145 0.064 Uiso calc R 1 1 . .
    C C6 1.5688(2) 0.3594(2) 0.7578(2) 0.0595(9) Uani d . 1 1 . .
    H H6A 1.6120 0.4159 0.7742 0.089 Uiso calc R 1 1 . .
    H H6B 1.6270 0.3106 0.7661 0.089 Uiso calc R 1 1 . .
    H H6C 1.5169 0.3509 0.8126 0.089 Uiso calc R 1 1 . .
    H H2N 1.344(2) 0.3065(15) 0.753(2) 0.026(7) Uiso d . 1 1 . .
    H H4N1 0.949(3) 0.2061(19) 0.653(2) 0.061(9) Uiso d . 1 1 . .
    H H1N1 1.066(3) 0.2794(19) 0.501(2) 0.055(9) Uiso d . 1 1 . .
    H H5N 0.672(2) 0.1881(19) 0.395(2) 0.056(9) Uiso d . 1 1 . .
    H H4N2 0.826(3) 0.1839(18) 0.678(2) 0.051(8) Uiso d . 1 1 . .
    H H1N2 1.190(3) 0.3057(18) 0.475(2) 0.048(8) Uiso d . 1 1 . .
loop_
    _atom_site_aniso_label
    _atom_site_aniso_U_11
    _atom_site_aniso_U_22
    _atom_site_aniso_U_33
    _atom_site_aniso_U_12
    _atom_site_aniso_U_13
    _atom_site_aniso_U_23
    N6 0.0261(11) 0.0499(15) 0.0330(12) -0.0012(10) 0.0084(9) 0.0002(10)
    O4 0.0291(9) 0.0795(15) 0.0315(10) -0.0106(10) 0.0100(8) -0.0059(10)
    O1 0.0293(9) 0.0856(16) 0.0318(10) -0.0126(10) 0.0115(8) -0.0038(10)
    N5 0.0262(11) 0.0616(17) 0.0279(12) -0.0037(11) 0.0054(10) -0.0026(12)
    N2 0.0243(11) 0.0687(18) 0.0248(12) -0.0053(11) 0.0048(9) 0.0055(12)
    N3 0.0262(11) 0.0472(15) 0.0316(12) -0.0042(10) 0.0082(9) 0.0021(10)
    O6 0.0295(9) 0.0687(14) 0.0507(11) -0.0117(10) 0.0113(8) 0.0018(10)
    O3 0.0249(9) 0.0636(14) 0.0499(11) -0.0033(9) 0.0150(8) 0.0059(10)
    O7 0.0378(10) 0.0966(16) 0.0365(9) 0.0016(11) 0.0036(8) -0.0013(11)
    C8 0.0269(13) 0.0424(17) 0.0326(14) 0.0004(12) 0.0071(11) 0.0002(12)
    N1 0.0259(12) 0.081(2) 0.0305(13) -0.0111(13) 0.0063(11) -0.0008(12)
    C1 0.0244(13) 0.0485(18) 0.0287(14) -0.0020(12) 0.0071(11) -0.0032(12)
    C2 0.0227(12) 0.0410(17) 0.0366(14) 0.0009(12) 0.0073(10) 0.0007(12)
    C7 0.0266(13) 0.0505(19) 0.0336(15) -0.0015(13) 0.0062(12) -0.0056(13)
    O5 0.0409(11) 0.132(2) 0.0447(12) -0.0193(13) 0.0040(10) 0.0239(13)
    O2 0.0401(11) 0.1044(18) 0.0385(11) -0.0128(12) 0.0076(9) 0.0136(11)
    N4 0.0290(13) 0.093(2) 0.0281(13) -0.0114(13) 0.0049(11) -0.0015(13)
    C9 0.0288(14) 0.052(2) 0.0444(17) -0.0046(13) 0.0061(12) 0.0043(14)
    C3 0.0295(14) 0.0485(19) 0.0423(16) -0.0007(13) 0.0107(12) 0.0012(14)
    C10 0.0437(17) 0.071(2) 0.065(2) -0.0103(16) 0.0258(15) 0.0107(17)
    C12 0.0320(15) 0.084(2) 0.0445(17) -0.0064(15) 0.0040(13) 0.0101(16)
    C11 0.0404(17) 0.077(3) 0.106(3) -0.0113(17) 0.0272(18) 0.005(2)
    C5 0.0455(17) 0.081(3) 0.093(2) -0.0205(17) 0.0336(17) -0.013(2)
    C4 0.0407(16) 0.061(2) 0.066(2) -0.0024(15) 0.0293(15) 0.0131(16)
    C6 0.0288(14) 0.104(3) 0.0435(17) -0.0072(16) 0.0042(13) 0.0098(17)
_geom_special_details
;
All e.s.d.'s (except the e.s.d. in the dihedral angle between two l.s. planes)
are estimated using the full covariance matrix. The cell e.s.d.'s are taken
into account individually in the estimation of e.s.d.'s in distances, angles
and torsion angles; correlations between e.s.d.'s in cell parameters are only
used when they are defined by crystal symmetry. An approximate (isotropic)
treatment of cell e.s.d.'s is used for estimating e.s.d.'s involving l.s.
planes.
;
loop_
    _geom_bond_atom_site_label_1
    _geom_bond_atom_site_label_2
    _geom_bond_site_symmetry_1
    _geom_bond_site_symmetry_2
    _geom_bond_distance
    _geom_bond_publ_flag
    N6 C8 . . 1.295(3) no
    N6 N5 . . 1.363(3) no
    O4 C7 . . 1.246(3) no
    O1 C1 . . 1.252(3) no
    N5 C7 . . 1.386(3) no
    N2 N3 . . 1.363(3) no
    N2 C1 . . 1.386(3) no
    N3 C2 . . 1.291(3) no
    O6 C9 . . 1.337(3) no
    O6 C10 . . 1.460(3) no
    O3 C3 . . 1.337(3) no
    O3 C4 . . 1.463(3) no
    C8 C12 . . 1.498(3) no
    C8 C9 . . 1.503(3) no
    N1 C1 . . 1.326(3) no
    C2 C6 . . 1.495(3) no
    C2 C3 . . 1.505(3) no
    C7 N4 . . 1.324(3) no
    O5 C9 . . 1.207(3) no
    O2 C3 . . 1.215(3) no
    C10 C11 . . 1.502(4) no
    C5 C4 . . 1.502(4) no
    O7 H7A . . 0.9100 no
    O7 H7B . . 0.8700 no
    N1 H1N1 . . 0.86(3) no
    N1 H1N2 . . 0.88(3) no
    N2 H2N . . 0.84(2) no
    N5 H5N . . 0.84(2) no
    N4 H4N1 . . 0.85(3) no
    N4 H4N2 . . 0.92(3) no
    C5 H5C . . 0.9600 no
    C5 H5A . . 0.9600 no
    C5 H5B . . 0.9600 no
    C4 H4A . . 0.9700 no
    C4 H4B . . 0.9700 no
    C6 H6C . . 0.9600 no
    C6 H6A . . 0.9600 no
    C6 H6B . . 0.9600 no
    C11 H11A . . 0.9600 no
    C11 H11B . . 0.9600 no
    C11 H11C . . 0.9600 no
    C10 H10A . . 0.9700 no
    C10 H10B . . 0.9700 no
    C12 H12A . . 0.9600 no
    C12 H12B . . 0.9600 no
    C12 H12C . . 0.9600 no
loop_
    _geom_contact_atom_site_label_1
    _geom_contact_atom_site_label_2
    _geom_contact_distance
    _geom_contact_site_symmetry_1
    _geom_contact_site_symmetry_2
    _geom_contact_publ_flag
    O1 N5 2.935(3) . 4_666 no
    O1 C12 3.388(3) . 4_666 no
    O1 N4 3.030(3) . . no
    O2 C3 3.201(4) . 3_866 no
    O2 O7 2.809(3) . . no
    O2 N3 2.704(3) . . no
    O4 N1 2.989(3) . . no
    O4 C6 3.397(3) . 4_565 no
    O4 N2 2.920(3) . 4_565 no
    O5 N6 2.692(3) . . no
    O5 O7 2.826(3) . 4_566 no
    O7 O5 2.826(3) . 4_665 no
    O7 N6 3.164(3) . 4_665 no
    O7 O2 2.809(3) . . no
    O7 N1 2.955(3) . . no
    O7 N3 3.186(3) . . no
    O7 N4 2.950(3) . 4_665 no
    N1 N3 2.656(3) . . no
    N4 N6 2.655(3) . . no
loop_
    _geom_angle_atom_site_label_1
    _geom_angle_atom_site_label_2
    _geom_angle_atom_site_label_3
    _geom_angle_site_symmetry_1
    _geom_angle_site_symmetry_2
    _geom_angle_site_symmetry_3
    _geom_angle
    _geom_angle_publ_flag
    C8 N6 N5 . . . 119.2(2) no
    N6 N5 C7 . . . 118.8(2) no
    N3 N2 C1 . . . 118.7(2) no
    C2 N3 N2 . . . 119.8(2) no
    C9 O6 C10 . . . 116.3(2) no
    C3 O3 C4 . . . 115.6(2) no
    N6 C8 C12 . . . 127.4(2) no
    N6 C8 C9 . . . 112.1(2) no
    C12 C8 C9 . . . 120.5(2) no
    O1 C1 N1 . . . 123.6(2) no
    O1 C1 N2 . . . 118.7(2) no
    N1 C1 N2 . . . 117.7(2) no
    N3 C2 C6 . . . 127.6(2) no
    N3 C2 C3 . . . 112.0(2) no
    C6 C2 C3 . . . 120.4(2) no
    O4 C7 N4 . . . 124.0(2) no
    O4 C7 N5 . . . 118.5(2) no
    N4 C7 N5 . . . 117.5(2) no
    O5 C9 O6 . . . 122.6(2) no
    O5 C9 C8 . . . 125.1(2) no
    O6 C9 C8 . . . 112.3(2) no
    O2 C3 O3 . . . 123.1(2) no
    O2 C3 C2 . . . 125.5(2) no
    O3 C3 C2 . . . 111.4(2) no
    O6 C10 C11 . . . 107.2(2) no
    O3 C4 C5 . . . 107.8(2) no
    H7A O7 H7B . . . 114.00 no
    C1 N1 H1N2 . . . 120.3(18) no
    H1N1 N1 H1N2 . . . 123(2) no
    C1 N1 H1N1 . . . 116.8(16) no
    C1 N2 H2N . . . 117.1(16) no
    N3 N2 H2N . . . 123.8(16) no
    C7 N5 H5N . . . 118.2(16) no
    N6 N5 H5N . . . 122.9(16) no
    C7 N4 H4N1 . . . 120.3(16) no
    C7 N4 H4N2 . . . 123.1(16) no
    H5A C5 H5B . . . 109.00 no
    H5B C5 H5C . . . 109.00 no
    H5A C5 H5C . . . 110.00 no
    C4 C5 H5C . . . 109.00 no
    C4 C5 H5B . . . 109.00 no
    O3 C4 H4A . . . 110.00 no
    O3 C4 H4B . . . 110.00 no
    H4A C4 H4B . . . 109.00 no
    C5 C4 H4A . . . 110.00 no
    C5 C4 H4B . . . 110.00 no
    C2 C6 H6C . . . 109.00 no
    H6B C6 H6A . . . 109.00 no
    C2 C6 H6B . . . 109.00 no
    H6B C6 H6C . . . 110.00 no
    H6A C6 H6C . . . 109.00 no
    C2 C6 H6A . . . 109.00 no
    C10 C11 H11A . . . 109.00 no
    C10 C11 H11B . . . 109.00 no
    H11A C11 H11B . . . 109.00 no
    H11A C11 H11C . . . 109.00 no
    H11B C11 H11C . . . 109.00 no
    C10 C11 H11C . . . 110.00 no
    O6 C10 H10A . . . 110.00 no
    C11 C10 H10A . . . 110.00 no
    C11 C10 H10B . . . 110.00 no
    O6 C10 H10B . . . 110.00 no
    C8 C12 H12B . . . 109.00 no
    C8 C12 H12C . . . 109.00 no
    C8 C12 H12A . . . 109.00 no
    H12A C12 H12C . . . 109.00 no
    H12B C12 H12C . . . 109.00 no
    H12A C12 H12B . . . 110.00 no
loop_
    _geom_torsion_atom_site_label_1
    _geom_torsion_atom_site_label_2
    _geom_torsion_atom_site_label_3
    _geom_torsion_atom_site_label_4
    _geom_torsion_site_symmetry_1
    _geom_torsion_site_symmetry_2
    _geom_torsion_site_symmetry_3
    _geom_torsion_site_symmetry_4
    _geom_torsion
    _geom_torsion_publ_flag
    C4 O3 C3 O2 . . . . -1.3(4) no
    C4 O3 C3 C2 . . . . 179.6(2) no
    C3 O3 C4 C5 . . . . 177.3(2) no
    C10 O6 C9 C8 . . . . -179.0(2) no
    C9 O6 C10 C11 . . . . 180.0(3) no
    C10 O6 C9 O5 . . . . 0.8(4) no
    C1 N2 N3 C2 . . . . -178.6(2) no
    N3 N2 C1 O1 . . . . -178.2(2) no
    N3 N2 C1 N1 . . . . 2.0(4) no
    N2 N3 C2 C6 . . . . 0.4(4) no
    N2 N3 C2 C3 . . . . -179.1(2) no
    C7 N5 N6 C8 . . . . 178.1(2) no
    N6 N5 C7 O4 . . . . 176.9(2) no
    N6 N5 C7 N4 . . . . -3.4(4) no
    N5 N6 C8 C9 . . . . 179.6(2) no
    N5 N6 C8 C12 . . . . -0.5(4) no
    N3 C2 C3 O2 . . . . 6.4(4) no
    C6 C2 C3 O2 . . . . -173.1(3) no
    C6 C2 C3 O3 . . . . 6.0(3) no
    N3 C2 C3 O3 . . . . -174.5(2) no
    N6 C8 C9 O5 . . . . 1.0(4) no
    N6 C8 C9 O6 . . . . -179.1(2) no
    C12 C8 C9 O5 . . . . -178.9(3) no
    C12 C8 C9 O6 . . . . 1.0(4) no
loop_
    _geom_hbond_atom_site_label_D
    _geom_hbond_atom_site_label_H
    _geom_hbond_atom_site_label_A
    _geom_hbond_site_symmetry_D
    _geom_hbond_site_symmetry_H
    _geom_hbond_site_symmetry_A
    _geom_hbond_distance_DH
    _geom_hbond_distance_HA
    _geom_hbond_distance_DA
    _geom_hbond_angle_DHA
    _geom_hbond_publ_flag
    N4 H4N1 O1 . . . 0.85(3) 2.19(3) 3.030(3) 166(3) y
    N1 H1N1 O4 . . . 0.86(3) 2.14(3) 2.989(3) 169(3) y
    N2 H2N O4 . . 4_666 0.84(2) 2.09(2) 2.920(3) 169(2) y
    N4 H4N2 O7 . . 4_566 0.92(3) 2.05(3) 2.950(3) 169(3) y
    N1 H1N2 N3 . . . 0.88(3) 2.31(3) 2.656(3) 103.5(18) y
    N1 H1N2 O7 . . . 0.88(3) 2.10(3) 2.955(3) 163(3) y
    N5 H5N O1 . . 4_565 0.84(2) 2.11(2) 2.935(3) 167(2) y
    O7 H7A O2 . . . 0.92 1.92 2.809(3) 163 y
    O7 H7B O5 . . 4_665 0.88 2.01 2.826(3) 153 y
    C6 H6C O4 . . 4_666 0.96 2.47 3.397(3) 162 y
    C6 H6C N2 . . . 0.96 2.50 2.879(3) 103 no
    C12 H12C O6 . . . 0.96 2.36 2.770(3) 105 no
