# Supplementary material for: Ethyl 2-[(carbamoyl­amino)­imino]­propano­ate hemihydrate
Source: Acta Crystallogr Sect E Struct Rep Online. 2011 Jul 2;67(Pt 8):o1882. doi: 10.1107/S160053681102530X (PMC3212277; doi:10.1107/S160053681102530X)
Supplement: Supplementary file 2 [file e-67-o1882-Isup2.hkl]

#
# h,k,l, Fc-squared, Fo-squared, sigma(Fo-squared) and status flag
#
data_I
_shelx_title ' sad2 in P2(1)/n'
_shelx_refln_list_code          4
_shelx_F_calc_maximum      243.26
_exptl_crystal_F_000       776.00
_reflns_d_resolution_high  0.7696
 
loop_
 _symmetry_equiv_pos_as_xyz
 'x, y, z'
 '-x+1/2, y+1/2, -z+1/2'
 '-x, -y, -z'
 'x-1/2, -y-1/2, z-1/2'
 
_cell_length_a    11.1734
_cell_length_b    14.7560
_cell_length_c    11.5650
_cell_angle_alpha  90.000
_cell_angle_beta  103.141
_cell_angle_gamma  90.000
 
_shelx_F_squared_multiplier     1.000
 
loop_
 _refln_index_h
 _refln_index_k
 _refln_index_l
 _refln_F_squared_calc
 _refln_F_squared_meas
 _refln_F_squared_sigma
 _refln_observed_status
   4   0   0     2255.10     2390.28     24.67 o
   6   0   0     6378.14     7080.70     68.11 o
   8   0   0     1303.93     1298.66     20.17 o
  10   0   0      190.36      176.06     13.93 o
  12   0   0       85.81       75.92     16.85 o
  14   0   0        5.18       87.98     52.89 o
   3   1   0       17.81       15.23      1.81 o
   4   1   0      342.56      325.03      4.81 o
   5   1   0       21.39       12.87      2.58 o
   6   1   0      241.69      284.07      7.19 o
   7   1   0        6.93        8.69      3.85 o
   8   1   0       55.95       55.00      7.56 o
   9   1   0        0.04        7.38      7.96 o
  10   1   0        0.65       12.54      9.10 o
  11   1   0      144.23      130.56     10.58 o
  12   1   0       98.16       98.56     15.50 o
  13   1   0       11.72       19.29     18.00 o
  14   1   0        0.00       -9.93     35.83 o
   3   2   0      549.75      505.30      6.63 o
   4   2   0     3394.38     3249.56     26.81 o
   5   2   0      587.65      605.69      7.77 o
   6   2   0        5.24        0.84      2.96 o
   7   2   0      262.87      287.12      5.72 o
   8   2   0       37.47       20.56      6.44 o
   9   2   0      158.09      135.40     10.68 o
  10   2   0      113.27       83.35     16.35 o
  11   2   0      930.78      864.41     29.67 o
  12   2   0       94.48      114.20     32.16 o
  13   2   0       61.39       76.99     20.86 o
  14   2   0       17.69      -16.55     37.17 o
   2   3   0        1.91        4.32      7.67 o
   3   3   0       36.37       37.65      5.36 o
   4   3   0      207.66      185.59      6.56 o
   5   3   0      164.07      170.25      4.98 o
   6   3   0       83.02       74.46      4.86 o
   7   3   0        1.63       10.89      4.51 o
   8   3   0       15.56        5.76      5.59 o
   9   3   0       50.87       41.31      6.09 o
  10   3   0       69.06       54.30     14.03 o
  11   3   0      137.97      147.22     15.03 o
  12   3   0       32.74       58.46     15.71 o
  13   3   0        0.27        0.85     19.90 o
   0   4   0    19250.31    18562.39    337.74 o
   1   4   0    59173.03    55323.93    994.92 o
   2   4   0     6125.37     5919.35     65.93 o
   3   4   0        0.06       -1.13      4.61 o
   4   4   0     6235.55     6599.54     74.77 o
   5   4   0     5025.87     5246.83     52.02 o
   6   4   0      433.21      398.66      8.01 o
   7   4   0        3.04        5.58      4.28 o
   8   4   0        3.40        3.59      8.01 o
   9   4   0      290.10      279.83     13.15 o
  10   4   0       55.36       41.43     11.98 o
  11   4   0       15.49       -8.12     13.81 o
  12   4   0       38.36       33.49     19.65 o
  13   4   0       26.30        9.46     23.91 o
   1   5   0      341.90      268.65     29.79 o
   2   5   0        0.58       -2.85      5.53 o
   3   5   0        8.47       -0.77      5.62 o
   4   5   0        6.30       -1.59      7.76 o
   5   5   0      283.54      309.05      7.59 o
   6   5   0       22.56       24.61      5.64 o
   7   5   0      149.46      135.64      6.19 o
   8   5   0        9.13       14.65      9.19 o
   9   5   0        1.05        5.71     10.74 o
  10   5   0        0.01        5.25     13.64 o
  11   5   0        0.00       -1.27     16.02 o
  12   5   0        3.17       -5.91     17.46 o
  13   5   0       28.15        7.32     27.96 o
   0   6   0       16.56       21.77     10.80 o
   1   6   0     2695.87     2469.54     28.12 o
   2   6   0      793.15      818.17     17.63 o
   3   6   0     1089.12     1130.10     19.09 o
   4   6   0       11.95       13.76     14.87 o
   5   6   0      213.50      253.69     12.52 o
   6   6   0      333.73      292.10      8.16 o
   7   6   0      263.64      277.50     19.69 o
   8   6   0       30.26       20.40      9.46 o
   9   6   0      239.99      222.34     19.22 o
  10   6   0       62.36       15.74     14.29 o
  11   6   0        5.81       16.15     15.34 o
  12   6   0       10.87        0.54     18.30 o
  13   6   0        8.29       -3.53     41.66 o
   1   7   0       99.29       88.78      6.52 o
   2   7   0      525.89      532.30     12.77 o
   3   7   0       41.05       36.81      7.42 o
   4   7   0       10.60       -7.04      8.30 o
   5   7   0       11.63       12.75     11.20 o
   6   7   0        3.65       13.72      5.70 o
   7   7   0       27.00       27.72      9.70 o
   8   7   0        9.49        8.41     11.92 o
   9   7   0        6.60       16.61     12.72 o
  10   7   0        4.05      -11.89     14.07 o
  11   7   0        0.98        5.83     21.80 o
  12   7   0        2.87       46.56     20.58 o
  13   7   0        8.95      -23.84     23.84 o
   0   8   0      551.14      538.35     15.43 o
   1   8   0      118.76       98.80      7.08 o
   2   8   0     4132.83     4013.42     50.39 o
   3   8   0      382.16      363.80     18.28 o
   4   8   0      445.29      464.55     14.24 o
   5   8   0       31.05       29.29     14.69 o
   6   8   0        0.04        0.53      5.32 o
   7   8   0        2.47        4.67     12.99 o
   8   8   0        7.12        3.64     28.63 o
   9   8   0       86.79      105.07     13.73 o
  10   8   0       11.39       18.34     13.73 o
  11   8   0        9.10       13.93     18.12 o
  12   8   0       10.20       19.82     23.18 o
   1   9   0        0.01       -0.76     16.25 o
   2   9   0      367.56      405.45     12.33 o
   3   9   0        0.26       -6.47      8.94 o
   4   9   0        0.12       -0.77      8.92 o
   5   9   0        3.17        8.75     11.14 o
   6   9   0      114.53      134.42     15.16 o
   7   9   0       25.73       20.23      8.80 o
   8   9   0      125.55      116.76      6.53 o
   9   9   0        3.62       -3.88     14.49 o
  10   9   0        1.06       -2.62     16.52 o
  11   9   0        0.00      -18.99     18.99 o
  12   9   0        0.49      -33.40     35.76 o
   0  10   0      341.63      296.58     15.73 o
   1  10   0        3.35        3.31      9.26 o
   2  10   0        1.73       -7.89      7.89 o
   3  10   0       25.69       19.72      9.16 o
   4  10   0        1.15       -4.13     12.17 o
   5  10   0      128.64      168.73     15.78 o
   6  10   0      411.73      392.28     19.47 o
   7  10   0       60.19       79.76     10.03 o
   8  10   0      290.36      281.59      9.75 o
   9  10   0       60.93       38.53     23.07 o
  10  10   0       12.85       27.89     11.91 o
  11  10   0        1.02       -4.99     14.77 o
  12  10   0       15.63       27.32     29.53 o
   1  11   0       25.11       36.68     10.04 o
   2  11   0       47.25       73.08      9.33 o
   3  11   0      115.26      121.18      8.77 o
   4  11   0        3.06        8.42     12.66 o
   5  11   0        3.50       15.01     12.93 o
   6  11   0        0.00        2.68      9.64 o
   7  11   0        4.18       13.82     11.26 o
   8  11   0        5.78       -1.61      6.89 o
   9  11   0       11.58       28.77     20.36 o
  10  11   0        0.57       -8.20     22.30 o
  11  11   0        4.63      -26.61     26.61 o
   0  12   0       32.64       28.73     27.52 o
   1  12   0        0.09       10.06     12.35 o
   2  12   0       87.60       63.68      9.46 o
   3  12   0      191.14      200.97     11.43 o
   4  12   0        0.28        4.68      9.68 o
   5  12   0       17.80       17.85     14.85 o
   6  12   0       40.70       40.07     17.58 o
   7  12   0        2.60       -9.41     11.36 o
   8  12   0       23.50       -8.31     26.67 o
   9  12   0      128.58      178.19     27.89 o
  10  12   0        3.90       46.51     35.69 o
  11  12   0        1.16       57.29     45.75 o
   1  13   0       40.49       56.41     15.40 o
   2  13   0        0.55       -2.67     10.13 o
   3  13   0       70.63       77.24     10.91 o
   4  13   0        6.64       16.81     12.79 o
   5  13   0        0.30      -10.68     10.68 o
   6  13   0        0.06        3.62     12.70 o
   7  13   0       37.74       45.97     12.98 o
   8  13   0        8.76        5.86      9.88 o
   9  13   0       77.17       39.04     30.97 o
  10  13   0        3.06       96.90     43.51 o
   0  14   0       36.58       22.65     15.42 o
   1  14   0        0.03        2.66     12.28 o
   2  14   0        2.69        7.33     11.80 o
   3  14   0       10.12        1.67     13.74 o
   4  14   0        6.53       10.52     11.77 o
   5  14   0       13.84       36.10     13.41 o
   6  14   0        2.45        8.21     17.23 o
   7  14   0      134.08      109.83     18.21 o
   8  14   0       57.80       58.29     24.88 o
   9  14   0       25.03       49.49     30.32 o
   1  15   0        4.95        6.94     16.09 o
   2  15   0        1.55        5.20     14.11 o
   3  15   0        6.08       -2.86     13.98 o
   4  15   0       26.98       18.20     14.33 o
   5  15   0        4.87       -3.68     14.18 o
   6  15   0        0.05       -6.56     16.98 o
   7  15   0        2.71      -10.10     20.28 o
   8  15   0        0.09       -2.58     19.06 o
   0  16   0       25.02       16.86     11.49 o
   1  16   0       10.14       37.34     18.71 o
   2  16   0        1.56      -13.86     14.98 o
   3  16   0       11.66       18.10     15.46 o
   4  16   0       46.52       40.03     18.61 o
   5  16   0        0.87      -14.05     18.85 o
   6  16   0        3.12        7.85     16.76 o
   7  16   0       66.87       69.99     20.31 o
   1  17   0        0.45       -9.19     27.80 o
   2  17   0        2.46       -2.59     17.00 o
   3  17   0        0.05      -18.59     18.59 o
   4  17   0       15.11      -15.24     23.68 o
   5  17   0        0.91       10.20     21.28 o
   6  17   0        1.83       18.25     25.73 o
   0  18   0        1.66      -34.52     34.52 o
   1  18   0        2.18       13.26     40.08 o
   2  18   0        1.48       29.31     22.13 o
   3  18   0        0.02        7.78     20.41 o
   4  18   0        2.58      -27.38     27.38 o
   1  19   0        0.41      -26.06     26.06 o
 -13   0   1       59.78       55.26     14.55 o
 -11   0   1      381.13      328.41     18.69 o
  -9   0   1       70.76       84.62     12.80 o
  -7   0   1      113.49       94.04      7.63 o
  -5   0   1    24142.66    27899.00    360.05 o
  -3   0   1     9402.00     8926.55     97.58 o
   3   0   1     2206.66     2189.09     22.39 o
   5   0   1     1104.42     1200.24     15.27 o
   7   0   1       19.12       12.25      6.83 o
   9   0   1       80.53       84.45     10.93 o
  11   0   1      118.60      119.77     25.25 o
  13   0   1        0.02       19.99     39.09 o
 -14   1   1        1.35       -1.16     30.58 o
 -13   1   1        0.37        5.55     17.45 o
 -12   1   1        0.83        1.09     14.16 o
 -11   1   1        4.60       22.80      8.99 o
 -10   1   1        0.08       10.28     10.27 o
  -9   1   1        6.18       10.27      6.11 o
  -8   1   1        2.97       10.76      6.98 o
  -7   1   1        0.18        3.68      4.69 o
  -6   1   1       26.73       31.38      3.65 o
  -5   1   1      805.28      806.96     12.52 o
  -4   1   1      157.58      134.46      4.44 o
  -3   1   1      393.52      352.72      8.95 o
   3   1   1      878.76      853.80      7.73 o
   4   1   1     1000.64     1037.02      9.20 o
   5   1   1       45.59       49.20      3.77 o
   6   1   1      144.14      169.19      5.10 o
   7   1   1       27.98       30.94      4.76 o
   8   1   1      111.46       92.89      5.95 o
   9   1   1       53.71       49.50      6.36 o
  10   1   1       83.27       81.97      6.88 o
  11   1   1      231.34      213.08     12.63 o
  12   1   1       90.68       75.07     18.43 o
  13   1   1       17.87       -6.81     19.36 o
 -14   2   1        0.10       67.21     33.83 o
 -13   2   1        2.49      -13.96     18.79 o
 -12   2   1       64.98       63.05     16.10 o
 -11   2   1      137.33      150.54     15.62 o
 -10   2   1      688.12      624.91     16.13 o
  -9   2   1        8.92       12.65      4.89 o
  -8   2   1     1199.32     1324.21     16.64 o
  -7   2   1      263.32      231.98      6.39 o
  -6   2   1      217.32      183.76      7.07 o
  -5   2   1      427.07      422.72      8.80 o
  -4   2   1     1409.69     1281.25     18.19 o
  -3   2   1       44.53       42.77      6.44 o
   2   2   1     2497.73     2258.63     23.26 o
   3   2   1     2050.13     1984.32     17.24 o
   4   2   1     2794.29     2795.53     23.71 o
   5   2   1      722.47      691.64      8.19 o
   6   2   1      112.64      130.33      4.86 o
   7   2   1        3.01        4.93      4.61 o
   8   2   1      258.49      221.13      6.68 o
   9   2   1       17.54        6.02      7.05 o
  10   2   1       79.73       89.18      8.99 o
  11   2   1      111.86       98.42     10.14 o
  12   2   1      110.19      107.08     16.36 o
  13   2   1        1.59       70.71     65.08 o
 -14   3   1        0.04        3.32     25.04 o
 -13   3   1        5.91       66.34     23.72 o
 -12   3   1        1.60      -14.67     15.30 o
 -11   3   1        0.01       -0.07     13.29 o
 -10   3   1       14.23       13.64     11.80 o
  -9   3   1        0.88        2.58     11.51 o
  -8   3   1       57.87       62.27      8.36 o
  -7   3   1       30.13       29.15      6.89 o
  -6   3   1       10.58       10.82      5.56 o
  -5   3   1      192.48      248.19      9.06 o
  -4   3   1      245.95      266.62      8.16 o
  -3   3   1        7.28        4.02      6.47 o
  -2   3   1       19.16       20.94      5.17 o
   2   3   1      720.04      655.59      9.57 o
   3   3   1      853.08      863.98     10.51 o
   4   3   1       75.44       74.40      4.15 o
   5   3   1      314.71      350.99      6.74 o
   6   3   1       70.70       56.13      4.71 o
   7   3   1      273.56      315.67     12.43 o
   8   3   1       24.33       20.42      6.01 o
   9   3   1        0.17        1.80      7.48 o
  10   3   1        2.33        6.11      8.52 o
  11   3   1       89.94       71.95     15.22 o
  12   3   1      129.48      131.56     18.17 o
  13   3   1        2.43       14.03     21.47 o
 -14   4   1       17.92       27.74     39.47 o
 -13   4   1        6.21      -18.33     42.31 o
 -12   4   1       56.80       47.80     15.45 o
 -11   4   1      134.12      143.74     15.56 o
 -10   4   1      151.79      148.83     13.16 o
  -9   4   1        2.93        9.48     12.43 o
  -8   4   1      220.93      232.10     11.73 o
  -7   4   1     1245.62     1332.58     20.38 o
  -6   4   1     2926.73     3119.67     40.81 o
  -5   4   1      660.50      664.54     14.66 o
  -4   4   1      678.75      676.94     13.66 o
  -3   4   1       14.67        7.12      5.18 o
  -2   4   1       71.50       57.89      4.69 o
  -1   4   1    41721.38    41763.56   2103.47 o
   0   4   1     8792.83     8833.76     73.20 o
   1   4   1     8422.20     8250.25     62.97 o
   2   4   1      733.54      723.11     11.23 o
   3   4   1     1776.13     1745.67     20.71 o
   4   4   1      585.43      573.84      9.05 o
   5   4   1      355.27      419.86      7.68 o
   6   4   1       69.51       62.72      5.14 o
   7   4   1     1041.32     1014.05     13.39 o
   8   4   1        1.68       -0.28      5.59 o
   9   4   1       34.36       29.06      8.02 o
  10   4   1       62.45       64.07      9.51 o
  11   4   1        7.91       11.14     11.29 o
  12   4   1        4.02       27.06     25.38 o
  13   4   1        2.24       66.50     24.56 o
 -13   5   1        9.95        2.43     23.23 o
 -12   5   1        3.08      -12.92     18.85 o
 -11   5   1        2.68       12.41     14.10 o
 -10   5   1        2.24        5.96     14.66 o
  -9   5   1        1.95       -2.91     14.92 o
  -8   5   1       10.70        9.42      8.42 o
  -7   5   1        2.39       -4.07     10.49 o
  -6   5   1       59.68       77.73     10.09 o
  -5   5   1       68.88       68.09     12.28 o
  -4   5   1        0.20       -0.77     11.24 o
  -3   5   1      107.83      115.41      6.85 o
  -2   5   1        0.04       -4.05      4.05 o
  -1   5   1      892.94      838.41     21.10 o
   0   5   1     1408.47     1455.33     17.05 o
   1   5   1     1256.42     1165.85     11.64 o
   2   5   1       25.27       22.28      3.49 o
   3   5   1      220.84      241.77      5.89 o
   4   5   1       41.27       54.32      7.40 o
   5   5   1      436.31      407.78      8.89 o
   6   5   1       42.45       30.38      5.07 o
   7   5   1     1013.80      992.71     13.54 o
   8   5   1       11.79        8.96      7.51 o
   9   5   1        7.76        5.24     10.68 o
  10   5   1      288.60      279.89     10.42 o
  11   5   1        1.56      -11.85     16.55 o
  12   5   1       11.65        9.13     18.44 o
  13   5   1        1.82      -21.32     23.43 o
 -13   6   1      174.72      227.27     21.73 o
 -12   6   1       59.84       31.74     18.74 o
 -11   6   1      122.67       95.01     16.78 o
 -10   6   1       26.89       19.98     12.81 o
  -9   6   1      539.19      540.31     23.63 o
  -8   6   1       49.44       41.87      9.65 o
  -7   6   1      522.42      543.43     19.45 o
  -6   6   1      761.28      795.54     17.97 o
  -5   6   1      191.85      193.14      5.99 o
  -4   6   1       15.45       24.71      4.46 o
  -3   6   1      118.64      103.03      5.75 o
  -2   6   1     1690.02     1496.81     20.99 o
  -1   6   1      245.17      256.43      8.18 o
   0   6   1      124.45      116.94      6.06 o
   1   6   1      610.05      587.62     12.09 o
   2   6   1      184.68      215.37      8.78 o
   3   6   1       84.56       91.72      6.57 o
   4   6   1      107.78       95.31      5.05 o
   5   6   1      716.15      682.82     25.55 o
   6   6   1       60.16       67.22      7.89 o
   7   6   1      169.84      163.13      8.73 o
   8   6   1        0.91        0.89      8.11 o
   9   6   1       21.04        8.77      7.21 o
  10   6   1      327.29      319.40     15.78 o
  11   6   1       33.40       23.45     16.75 o
  12   6   1       10.87       40.42     20.14 o
  13   6   1        3.90      -10.99     21.61 o
 -13   7   1        0.01       35.16     27.68 o
 -12   7   1       13.24      -12.51     21.38 o
 -11   7   1        4.46        0.60     15.77 o
 -10   7   1        0.31       13.73     18.91 o
  -9   7   1       47.86       44.77     12.53 o
  -8   7   1        5.73       10.56     12.22 o
  -7   7   1       52.93       72.91     12.67 o
  -6   7   1        4.70       -1.81      6.07 o
  -5   7   1        1.07       -2.70      5.04 o
  -4   7   1       44.15       44.50      5.79 o
  -3   7   1       39.22       30.54      5.95 o
  -2   7   1      703.99      644.32     13.47 o
  -1   7   1      113.81      124.05      6.78 o
   0   7   1       45.35       41.03      8.84 o
   1   7   1      260.75      309.19      7.58 o
   2   7   1      622.65      617.77     11.49 o
   3   7   1       78.82       71.78     20.92 o
   4   7   1      420.14      437.34      9.49 o
   5   7   1       58.94       51.53      7.72 o
   6   7   1      140.79      165.05      9.20 o
   7   7   1        1.05       17.44      9.02 o
   8   7   1      108.38      114.40     10.91 o
   9   7   1       16.14       12.34      7.34 o
  10   7   1      179.13      180.04     15.85 o
  11   7   1       16.57       46.43     17.72 o
  12   7   1        8.04      -20.80     20.80 o
 -13   8   1        4.98       30.63     64.89 o
 -12   8   1        4.16       -3.59     22.75 o
 -11   8   1        5.74        7.07     19.38 o
 -10   8   1       70.97       17.86     18.03 o
  -9   8   1      321.97      338.96     25.54 o
  -8   8   1      256.95      237.47     15.67 o
  -7   8   1      877.48      912.46     21.95 o
  -6   8   1       75.71       80.28      9.15 o
  -5   8   1       10.03       12.15      5.46 o
  -4   8   1       55.47       87.89      6.58 o
  -3   8   1       10.87       19.52      7.43 o
  -2   8   1    11981.73    11932.23    130.72 o
  -1   8   1     2322.48     2228.26     27.97 o
   0   8   1        0.75       -8.96      8.96 o
   1   8   1      419.92      409.13     14.98 o
   2   8   1     1325.46     1280.14     18.70 o
   3   8   1      374.53      426.24     15.24 o
   4   8   1     1576.54     1548.60     34.50 o
   5   8   1        8.65        9.19      7.92 o
   6   8   1      387.95      378.85     10.47 o
   7   8   1       82.56       82.11      6.64 o
   8   8   1      320.31      313.10     10.36 o
   9   8   1       12.34       -4.10      8.01 o
  10   8   1       15.32        5.81     14.81 o
  11   8   1        1.29       18.61     16.60 o
  12   8   1        5.20       13.89     20.16 o
 -12   9   1        1.58       34.70     24.40 o
 -11   9   1        0.01      -12.03     22.38 o
 -10   9   1        3.35       -2.03     14.49 o
  -9   9   1        1.15       12.72     17.43 o
  -8   9   1        0.58       -8.00     16.48 o
  -7   9   1       28.03       28.22      4.55 o
  -6   9   1       64.21       66.08      7.08 o
  -5   9   1        0.04        2.17      6.97 o
  -4   9   1        0.08        8.94     11.84 o
  -3   9   1        0.23       -6.54      8.38 o
  -2   9   1      256.58      277.65      9.25 o
  -1   9   1       60.70       64.90      8.55 o
   0   9   1       71.11       63.79     13.44 o
   1   9   1       42.39       43.32      8.40 o
   2   9   1      461.29      476.32     11.89 o
   3   9   1      175.72      185.25     10.78 o
   4   9   1       71.18       63.61     13.34 o
   5   9   1       54.50       58.85     11.08 o
   6   9   1      226.89      188.49     13.80 o
   7   9   1       10.94        9.88      9.66 o
   8   9   1      336.94      359.99     10.57 o
   9   9   1      196.65      200.32      9.08 o
  10   9   1        6.34       -2.01     16.66 o
  11   9   1       11.22      -17.63     17.63 o
  12   9   1        0.09       11.14     28.14 o
 -12  10   1       15.56       77.91     31.40 o
 -11  10   1       36.86       53.05     32.34 o
 -10  10   1       12.87      -19.34     19.81 o
  -9  10   1        7.42       -2.20     21.17 o
  -8  10   1      157.77      172.93     23.02 o
  -7  10   1       27.30       34.97      7.59 o
  -6  10   1       17.46       17.69     12.05 o
  -5  10   1        1.74        0.19      8.36 o
  -4  10   1        3.29       -2.20      7.82 o
  -3  10   1      189.47      182.25      9.30 o
  -2  10   1       84.14       83.75      8.04 o
  -1  10   1       46.44       29.58      8.81 o
   0  10   1      247.15      257.80     11.45 o
   1  10   1        0.38        7.78      6.32 o
   2  10   1      230.26      234.21     12.50 o
   3  10   1       28.25       50.68     12.24 o
   4  10   1        5.30       -4.68     10.38 o
   5  10   1      199.48      211.97     16.02 o
   6  10   1       10.39        4.33     15.75 o
   7  10   1        3.15        2.38     11.79 o
   8  10   1        1.53       -1.45      7.17 o
   9  10   1      198.88      205.96     11.09 o
  10  10   1        3.97       -3.04     14.21 o
  11  10   1        4.79       -7.73     14.93 o
 -11  11   1        1.80       -1.74     25.33 o
 -10  11   1        0.14       -0.35     26.80 o
  -9  11   1        4.91       -1.23     26.94 o
  -8  11   1       74.84       84.28     18.92 o
  -7  11   1       16.15        9.29      8.97 o
  -6  11   1       34.94        9.05     19.60 o
  -5  11   1        0.46       -8.60     10.62 o
  -4  11   1        6.28       -1.71      8.97 o
  -3  11   1        3.56       12.29     11.80 o
  -2  11   1       61.32       53.44      7.92 o
  -1  11   1       32.46       41.46     10.23 o
   0  11   1       22.13       31.17     11.24 o
   1  11   1        6.15       -2.57      5.20 o
   2  11   1        8.88       14.72     11.78 o
   3  11   1      177.62      171.17     12.73 o
   4  11   1        1.97        6.30     18.20 o
   5  11   1        8.23        2.62     15.03 o
   6  11   1        0.02        6.82     18.48 o
   7  11   1        2.87      -18.51     19.88 o
   8  11   1       14.38       13.43     13.01 o
   9  11   1       20.36       12.23     19.47 o
  10  11   1        7.39       29.63     18.24 o
  11  11   1        1.65       18.94     24.62 o
 -11  12   1        1.74        9.83     29.34 o
 -10  12   1        4.38       31.70     27.14 o
  -9  12   1        7.01      -13.63     23.32 o
  -8  12   1      440.66      439.81     27.42 o
  -7  12   1       61.09       50.79     11.03 o
  -6  12   1        7.29        0.10     11.28 o
  -5  12   1        1.87       -5.74     10.78 o
  -4  12   1        0.00        0.86      8.49 o
  -3  12   1     1035.34     1040.78     17.83 o
  -2  12   1      754.78      730.35     18.85 o
  -1  12   1      217.83      204.87     12.98 o
   0  12   1       87.62       86.65      9.71 o
   1  12   1       53.80       70.69     10.71 o
   2  12   1       24.81       37.55     11.67 o
   3  12   1      509.95      502.37     19.75 o
   4  12   1       16.57       26.52     10.58 o
   5  12   1        8.92       18.77     13.54 o
   6  12   1       25.20       45.39     15.44 o
   7  12   1       30.13       31.65     36.67 o
   8  12   1       44.12      -24.23     24.23 o
   9  12   1        0.90       16.54     28.00 o
  10  12   1        3.07      -24.19     29.89 o
 -10  13   1        0.00       17.35     71.27 o
  -9  13   1        2.26       38.10     28.78 o
  -8  13   1        4.85      -15.52     19.24 o
  -7  13   1        3.14       13.30     11.90 o
  -6  13   1        7.98        1.62     11.48 o
  -5  13   1        2.02      -11.24     16.56 o
  -4  13   1        0.01       11.34     13.31 o
  -3  13   1        0.00       21.73     11.35 o
  -2  13   1       38.97       18.58     11.21 o
  -1  13   1        4.33       -9.88      9.88 o
   0  13   1        0.11        1.29     10.70 o
   1  13   1       10.45       14.26     10.71 o
   2  13   1       14.80        9.11     11.60 o
   3  13   1      133.58      138.14     20.29 o
   4  13   1       58.86       73.16     15.14 o
   5  13   1        0.16       -1.68     13.75 o
   6  13   1        0.28      -14.90     14.90 o
   7  13   1        8.66       -8.87     22.63 o
   8  13   1        3.64       25.28     16.66 o
   9  13   1       94.85       83.48     11.26 o
  10  13   1       34.09       67.09     33.41 o
  -9  14   1        7.21      -29.00     38.34 o
  -8  14   1        0.07       61.21     40.41 o
  -7  14   1       52.16       50.20     14.35 o
  -6  14   1        9.41       26.05     14.15 o
  -5  14   1        0.25        0.69     12.23 o
  -4  14   1       49.33       47.24     10.57 o
  -3  14   1       33.96       43.00     11.41 o
  -2  14   1        1.67      -13.37     13.37 o
  -1  14   1        8.66       -4.54     13.10 o
   0  14   1        0.09       -6.57      7.98 o
   1  14   1        3.69        1.87     13.69 o
   2  14   1        7.78       14.28     12.68 o
   3  14   1        6.06        3.65     13.62 o
   4  14   1       29.25       21.72     13.55 o
   5  14   1       14.06      -17.86     17.86 o
   6  14   1        1.05      -11.05     15.10 o
   7  14   1        9.28       19.40     14.92 o
   8  14   1       28.40       15.22     13.32 o
   9  14   1       12.02       20.60     82.48 o
  -8  15   1        2.58       -3.38     18.03 o
  -7  15   1       87.30      102.47     15.98 o
  -6  15   1       15.44        9.83     13.87 o
  -5  15   1       10.70        7.19     15.06 o
  -4  15   1        0.28      -14.38     21.57 o
  -3  15   1        4.00      -15.87     15.87 o
  -2  15   1        3.87      -15.76     15.76 o
  -1  15   1       21.66       45.74     16.40 o
   0  15   1        6.98       -9.72      9.72 o
   1  15   1        1.03       41.05     17.81 o
   2  15   1        9.26        2.81     14.18 o
   3  15   1        0.55        7.82     15.99 o
   4  15   1        6.32       10.18     16.95 o
   5  15   1       11.68       13.73     24.48 o
   6  15   1        0.06       44.41     16.17 o
   7  15   1        1.24       13.31     28.12 o
   8  15   1       11.96       16.60     16.52 o
  -7  16   1       40.24       67.15     22.21 o
  -6  16   1       15.65       11.65     16.57 o
  -5  16   1        1.65        9.53     17.17 o
  -4  16   1      154.13      139.96     19.48 o
  -3  16   1       47.44       44.65     20.55 o
  -2  16   1        0.41        8.87     18.61 o
  -1  16   1        6.21        5.66     16.97 o
   0  16   1        7.81       -5.48      9.28 o
   1  16   1        2.57      -15.48     17.84 o
   2  16   1       32.36       64.22     19.42 o
   3  16   1        0.43      -10.12     15.64 o
   4  16   1        7.61        6.97     15.30 o
   5  16   1       26.49       51.76     18.92 o
   6  16   1        3.70       -4.16     23.05 o
   7  16   1       13.52       12.75     17.15 o
  -6  17   1        0.05        7.49     20.83 o
  -5  17   1        0.01       -7.41     20.76 o
  -4  17   1        0.67        0.26     19.35 o
  -3  17   1        1.95       17.06     18.25 o
  -2  17   1        2.47      -21.62     21.62 o
  -1  17   1        9.02       36.32     14.52 o
   0  17   1        5.83       -1.83     17.81 o
   1  17   1        3.38      -19.49     19.49 o
   2  17   1        2.86       34.96     21.16 o
   3  17   1        0.01      -20.07     20.07 o
   4  17   1       22.67       71.70     22.33 o
   5  17   1       11.81       -9.05     21.95 o
   6  17   1        0.52      -10.83     30.19 o
  -5  18   1        1.17       14.89     35.26 o
  -4  18   1        1.57       26.57     25.20 o
  -3  18   1       10.61      -10.65     22.83 o
  -2  18   1        3.26      -22.81     22.81 o
  -1  18   1        3.09      -19.94     28.72 o
   0  18   1        0.19       10.25     20.47 o
   1  18   1        0.00        3.28     23.08 o
   2  18   1        0.25       21.82     25.75 o
   3  18   1        0.01       -6.60     24.39 o
   4  18   1        4.63       16.83     44.65 o
  -1  19   1        1.58       20.29     26.34 o
   0  19   1       11.00       -9.13     31.51 o
   1  19   1        0.55       -3.96     27.92 o
 -14   0   2        3.14        3.66     53.50 o
 -12   0   2       21.43       74.97     27.95 o
 -10   0   2      537.85      504.88     16.78 o
  -8   0   2      467.56      498.79     21.64 o
  -6   0   2     1349.77     1321.42     22.89 o
  -4   0   2      651.72      696.15     22.78 o
   2   0   2      287.62      305.88      6.21 o
   4   0   2     4582.47     4869.25     47.52 o
   6   0   2     1727.01     1804.42     37.52 o
   8   0   2       19.25       10.50      7.52 o
  10   0   2        2.04       -1.10     11.90 o
  12   0   2        9.12       23.24     16.15 o
 -14   1   2        0.22       22.46     30.98 o
 -13   1   2       11.47        3.13     16.17 o
 -12   1   2        3.88      -10.52     26.37 o
 -11   1   2       38.96       25.31      7.27 o
 -10   1   2        7.76       19.34     13.21 o
  -9   1   2      219.82      214.34      9.00 o
  -8   1   2        2.08       -1.78      4.77 o
  -7   1   2       46.37       46.18      4.32 o
  -6   1   2      411.03      415.16      7.23 o
  -5   1   2      401.59      359.20      6.25 o
  -4   1   2      284.93      272.71      8.28 o
  -3   1   2       99.29       83.97      7.01 o
   2   1   2      314.79      356.87      4.01 o
   3   1   2     1623.62     1700.55     13.13 o
   4   1   2     6476.57     6817.30     45.81 o
   5   1   2      861.27      847.70      8.93 o
   6   1   2     4943.39     5014.36     35.75 o
   7   1   2      106.75       92.61      6.19 o
   8   1   2       33.59       26.88      5.98 o
   9   1   2        0.06        8.08      6.72 o
  10   1   2        1.92       14.66      7.97 o
  11   1   2      125.97      107.10      9.37 o
  12   1   2       78.98       96.01     21.22 o
  13   1   2       16.37       37.79     21.66 o
 -14   2   2        2.70      -16.88     39.25 o
 -13   2   2      103.44      104.66     48.00 o
 -12   2   2       22.01       27.15     16.29 o
 -11   2   2      198.22      171.16     13.23 o
 -10   2   2      169.35      180.56     12.39 o
  -9   2   2      277.31      272.56     11.43 o
  -8   2   2      240.91      215.81     10.64 o
  -7   2   2      167.69      137.76      8.39 o
  -6   2   2        0.73       -1.34      5.96 o
  -5   2   2      485.54      471.12     10.84 o
  -4   2   2        2.21       -8.53      8.53 o
  -3   2   2        8.70        4.50      2.55 o
  -2   2   2      331.32      348.57      4.71 o
   1   2   2      494.42      416.56      5.46 o
   2   2   2        0.02       -0.58      1.73 o
   3   2   2     1933.51     1981.63     17.47 o
   4   2   2        0.01       -0.53      3.51 o
   5   2   2       36.86       32.60      3.67 o
   6   2   2        2.78        7.23      4.95 o
   7   2   2        4.07        5.27      4.98 o
   8   2   2       12.49        8.55      5.75 o
   9   2   2        0.21       -0.77      7.14 o
  10   2   2       17.22       15.60     11.10 o
  11   2   2       14.13       11.85     14.84 o
  12   2   2        0.02        8.81     13.62 o
  13   2   2        1.68       -6.09     28.92 o
 -14   3   2        0.01       35.43     47.29 o
 -13   3   2       29.85        9.31     17.65 o
 -12   3   2        1.22       -1.59     17.06 o
 -11   3   2        2.78       -3.74     12.69 o
 -10   3   2      166.04      185.27     14.26 o
  -9   3   2       32.06       14.17     10.27 o
  -8   3   2      205.04      234.74     10.62 o
  -7   3   2       17.29       11.93      7.75 o
  -6   3   2      278.86      300.97     11.14 o
  -5   3   2      349.90      352.20     10.36 o
  -4   3   2       13.19       18.89      5.97 o
  -3   3   2      983.32      967.39     11.12 o
  -2   3   2       73.61       93.38      2.80 o
  -1   3   2     6010.46     5778.98     45.84 o
   0   3   2     2628.82     2599.01     40.58 o
   1   3   2      824.64      873.32      9.28 o
   2   3   2      329.98      342.10      6.02 o
   3   3   2     3833.44     3823.65     31.29 o
   4   3   2      589.44      584.61      8.35 o
   5   3   2     2615.02     2791.78     31.43 o
   6   3   2       48.74       61.79      5.54 o
   7   3   2      270.54      283.43      8.20 o
   8   3   2       32.07       20.25      6.19 o
   9   3   2       31.12       65.21      8.87 o
  10   3   2       12.00       12.40      9.25 o
  11   3   2      128.93      110.37     10.06 o
  12   3   2        6.79       16.35     12.78 o
  13   3   2      105.81      131.21     23.50 o
 -14   4   2        0.01        4.26     27.47 o
 -13   4   2       23.28       12.05     20.99 o
 -12   4   2      152.78      164.71     17.05 o
 -11   4   2       68.40       56.61     16.50 o
 -10   4   2      172.42      159.96     11.77 o
  -9   4   2      543.53      545.31     19.69 o
  -8   4   2       66.49       73.11      8.25 o
  -7   4   2      109.10      132.11     12.84 o
  -6   4   2     1537.47     1531.25     24.57 o
  -5   4   2       64.41       54.35      6.63 o
  -4   4   2        3.08        4.26     12.71 o
  -3   4   2     1598.24     1544.71     17.04 o
  -2   4   2      199.56      166.88      3.71 o
  -1   4   2    13411.06    13604.63    110.50 o
   0   4   2      957.42      994.30     19.32 o
   1   4   2      591.43      538.89      9.61 o
   2   4   2      773.33      839.93     11.27 o
   3   4   2      642.82      663.30     10.04 o
   4   4   2      110.71      101.73      4.74 o
   5   4   2     1937.30     2034.21     19.97 o
   6   4   2       18.55       14.11      5.09 o
   7   4   2       80.24       73.50      6.49 o
   8   4   2        0.36        6.91      6.46 o
   9   4   2        2.43       -0.64      7.44 o
  10   4   2        5.42       15.31      9.13 o
  11   4   2        5.32      -11.57     11.57 o
  12   4   2        3.63       -6.27     12.81 o
  13   4   2        1.73       19.55     31.58 o
 -13   5   2        8.47       43.80     21.11 o
 -12   5   2       65.46       62.23     19.63 o
 -11   5   2        4.02        5.63     14.42 o
 -10   5   2        1.09      -11.95     11.95 o
  -9   5   2       27.26       42.69     12.76 o
  -8   5   2       17.51       24.19      8.77 o
  -7   5   2      394.64      367.30     14.58 o
  -6   5   2      409.75      403.55     15.18 o
  -5   5   2      104.62       87.59      8.25 o
  -4   5   2       30.78       18.84      8.54 o
  -3   5   2      924.54      928.88     11.74 o
  -2   5   2       79.61       61.27      4.19 o
  -1   5   2     5031.42     4699.68     40.51 o
   0   5   2      414.05      337.41      5.78 o
   1   5   2      683.91      722.83      9.34 o
   2   5   2     4313.49     4307.59     38.90 o
   3   5   2       29.25       26.87      5.46 o
   4   5   2      585.06      559.86     10.33 o
   5   5   2     3224.76     3197.34     28.83 o
   6   5   2       14.68       10.13      6.84 o
   7   5   2      615.88      660.90     11.56 o
   8   5   2      459.07      458.11     10.48 o
   9   5   2        8.33        7.19      7.97 o
  10   5   2      555.63      548.82     14.31 o
  11   5   2        4.13       16.74     14.87 o
  12   5   2        8.28       20.75     12.35 o
  13   5   2        4.27       19.17     21.27 o
 -13   6   2       24.32       22.98     21.97 o
 -12   6   2      490.05      503.43     22.40 o
 -11   6   2       17.28       -1.35     16.07 o
 -10   6   2       13.80        9.29     15.18 o
  -9   6   2      118.14      113.33     12.72 o
  -8   6   2       38.58       26.91     12.59 o
  -7   6   2      221.65      261.23     15.89 o
  -6   6   2      171.85      177.66     13.45 o
  -5   6   2        0.32       12.45      8.33 o
  -4   6   2        3.16        3.13      3.47 o
  -3   6   2        0.43       -3.68      8.50 o
  -2   6   2      188.87      157.89      4.67 o
  -1   6   2       20.09        5.14      3.26 o
   0   6   2      280.67      244.85      5.75 o
   1   6   2      200.99      198.17      6.07 o
   2   6   2      925.48      939.68     16.34 o
   3   6   2      107.32      116.44      5.42 o
   4   6   2      233.65      210.26      7.47 o
   5   6   2        8.06        5.14      5.38 o
   6   6   2        1.47       -3.02      5.95 o
   7   6   2        0.54        1.37      6.41 o
   8   6   2        8.66       18.70     12.82 o
   9   6   2        1.37       -2.68      8.91 o
  10   6   2       81.89       78.42      9.23 o
  11   6   2        0.23       21.44     12.97 o
  12   6   2        2.07       -4.25     20.42 o
 -13   7   2        4.79       -2.01     23.59 o
 -12   7   2       39.43        4.50     21.37 o
 -11   7   2        5.54      -18.52     18.52 o
 -10   7   2        0.00       -2.26     11.74 o
  -9   7   2      312.76      325.06     16.48 o
  -8   7   2      229.57      188.56     16.55 o
  -7   7   2       24.34        4.85     13.31 o
  -6   7   2        1.68      -11.22     11.22 o
  -5   7   2        0.30       -4.09      5.40 o
  -4   7   2       40.62       34.19      5.86 o
  -3   7   2     1025.36     1014.73     19.27 o
  -2   7   2      275.52      253.72      9.24 o
  -1   7   2     1179.53     1302.10     16.33 o
   0   7   2       63.99       46.76      6.27 o
   1   7   2      433.26      412.58      8.97 o
   2   7   2       88.09       77.56      7.01 o
   3   7   2      270.85      294.64      7.51 o
   4   7   2      951.90      910.43     13.60 o
   5   7   2       84.85      100.28     11.70 o
   6   7   2        9.08       -0.87      6.35 o
   7   7   2       10.38       10.12      6.76 o
   8   7   2       17.83       23.46      8.24 o
   9   7   2        1.04        4.22     20.42 o
  10   7   2      211.43      189.95     11.27 o
  11   7   2        0.26      -21.78     21.78 o
  12   7   2       12.72       10.43     20.26 o
 -13   8   2       48.73      -24.00     24.00 o
 -12   8   2       11.09       27.64     22.56 o
 -11   8   2        7.63        7.30     22.75 o
 -10   8   2       34.10       37.54     14.93 o
  -9   8   2      159.03      167.86     19.39 o
  -8   8   2       49.24       52.09     14.34 o
  -7   8   2      406.59      426.39     19.26 o
  -6   8   2        3.03       -7.71      9.50 o
  -5   8   2        2.53        4.58      8.29 o
  -4   8   2        6.91        6.36      7.81 o
  -3   8   2      209.65      207.22      9.62 o
  -2   8   2     1829.28     1798.38     26.71 o
  -1   8   2     2732.65     2832.59     27.74 o
   0   8   2      168.39      169.80      7.29 o
   1   8   2      642.32      638.83     16.85 o
   2   8   2       53.49       31.25     12.11 o
   3   8   2       78.41       92.52      7.03 o
   4   8   2      607.46      646.63     11.56 o
   5   8   2       30.33       39.05      7.14 o
   6   8   2        3.38        0.84     11.19 o
   7   8   2        0.00        1.24      7.91 o
   8   8   2        1.37       -7.34      7.34 o
   9   8   2        9.09        3.93      8.01 o
  10   8   2        3.10       -9.57     15.66 o
  11   8   2        3.60       17.82     19.93 o
  12   8   2        4.77       35.61     21.24 o
 -12   9   2       23.43       12.01     24.16 o
 -11   9   2       19.70       22.65     21.43 o
 -10   9   2        4.30      -14.60     17.11 o
  -9   9   2        7.81       -8.45     16.53 o
  -8   9   2        0.00       13.08     20.35 o
  -7   9   2      113.60      118.42     14.20 o
  -6   9   2        2.16       -7.37     13.31 o
  -5   9   2        0.23       10.82      8.98 o
  -4   9   2        0.06        6.82      7.38 o
  -3   9   2      119.96      133.10     17.25 o
  -2   9   2      144.49      168.83     20.39 o
  -1   9   2      643.47      651.37     13.46 o
   0   9   2      281.24      250.35      8.56 o
   1   9   2      689.70      628.83     16.11 o
   2   9   2       66.75       68.60      9.00 o
   3   9   2     1074.56     1161.27     21.95 o
   4   9   2      168.98      179.52     22.86 o
   5   9   2       34.26       31.52      7.46 o
   6   9   2        9.06       -0.25     10.60 o
   7   9   2        0.23        3.08      7.72 o
   8   9   2      446.79      442.63     17.15 o
   9   9   2        1.11        4.58      8.47 o
  10   9   2       68.32       70.92     13.31 o
  11   9   2        5.10       -5.22     21.01 o
 -12  10   2      107.36       70.05     38.83 o
 -11  10   2       31.42       27.89     22.43 o
 -10  10   2        7.06       16.35     20.90 o
  -9  10   2        0.03        5.55     17.47 o
  -8  10   2      196.91      176.17     18.36 o
  -7  10   2        3.12       19.22     14.27 o
  -6  10   2       16.37       13.35      8.10 o
  -5  10   2       50.18       46.53      8.66 o
  -4  10   2        5.56        1.57      8.44 o
  -3  10   2      182.57      168.98     10.55 o
  -2  10   2       47.84       37.63     12.32 o
  -1  10   2        5.24        2.87      9.10 o
   0  10   2      191.47      208.08      8.80 o
   1  10   2       65.16       78.26      6.54 o
   2  10   2        6.27       -1.63      9.01 o
   3  10   2      154.77      161.98      9.71 o
   4  10   2       20.63        8.05      9.06 o
   5  10   2        4.65        3.89     14.89 o
   6  10   2        0.39        2.68      6.19 o
   7  10   2       10.76       -2.69      7.95 o
   8  10   2        5.60       -9.17      9.17 o
   9  10   2       56.70       41.32     11.39 o
  10  10   2       10.97        9.30     10.23 o
  11  10   2        0.01       12.93     16.40 o
 -11  11   2        3.94      -13.01     23.12 o
 -10  11   2       11.68       46.53     22.85 o
  -9  11   2        0.00       15.15     17.45 o
  -8  11   2      333.03      359.99     27.68 o
  -7  11   2      275.49      301.39     12.04 o
  -6  11   2       25.05        8.63     13.74 o
  -5  11   2       47.94       42.74      9.27 o
  -4  11   2        3.66        9.58     19.70 o
  -3  11   2      362.24      337.52     14.98 o
  -2  11   2       92.17       96.40      9.35 o
  -1  11   2      102.38       99.85      7.24 o
   0  11   2       36.99       46.32      7.27 o
   1  11   2       23.83       37.17      7.26 o
   2  11   2        0.06        1.36     11.40 o
   3  11   2      130.24      114.60     13.06 o
   4  11   2      170.34      161.91     11.32 o
   5  11   2        0.24      -11.20     13.78 o
   6  11   2        4.59       -5.75     16.47 o
   7  11   2       18.79       21.23     12.79 o
   8  11   2       13.67       31.19     15.23 o
   9  11   2       60.38       36.08      9.10 o
  10  11   2        8.57        7.48     10.70 o
 -11  12   2        1.27       21.97     45.19 o
 -10  12   2        6.52        7.34     27.37 o
  -9  12   2        2.41       10.56     28.15 o
  -8  12   2        0.44       28.03     29.10 o
  -7  12   2       91.47       70.55      9.68 o
  -6  12   2        0.06        2.42     12.60 o
  -5  12   2       22.97       30.67     11.41 o
  -4  12   2       13.44       17.75      9.83 o
  -3  12   2      955.60      942.39     16.87 o
  -2  12   2      264.98      235.65     11.85 o
  -1  12   2        6.79       -5.98      5.98 o
   0  12   2       17.96       10.60      8.20 o
   1  12   2        0.11       -6.21      6.21 o
   2  12   2       29.41       32.10     13.38 o
   3  12   2      162.98      173.46     16.00 o
   4  12   2       22.53       42.95     12.86 o
   5  12   2        1.33       -1.85     18.79 o
   6  12   2       18.94       34.42     13.03 o
   7  12   2       15.56      -21.18     21.18 o
   8  12   2        1.93        8.73     15.78 o
   9  12   2        1.59       24.41     16.38 o
  10  12   2        5.26       18.16     24.89 o
 -10  13   2        3.20       -0.14     33.44 o
  -9  13   2        6.91       13.47     26.58 o
  -8  13   2        0.05       15.08     24.57 o
  -7  13   2       18.86        4.37     17.01 o
  -6  13   2        3.17       11.70     12.48 o
  -5  13   2        8.45       15.41     11.03 o
  -4  13   2        6.36        5.84      9.36 o
  -3  13   2       65.10       48.71     13.56 o
  -2  13   2        0.67       -7.21     15.17 o
  -1  13   2       18.28       10.68     12.08 o
   0  13   2        0.51        3.32      8.37 o
   1  13   2        4.31        8.14      7.99 o
   2  13   2       45.43       37.02     13.12 o
   3  13   2        8.31        4.62     18.50 o
   4  13   2      130.50      147.10     16.59 o
   5  13   2        1.31       15.65     14.98 o
   6  13   2        2.24       -4.24     14.23 o
   7  13   2        0.02      -16.66     16.66 o
   8  13   2       63.48       72.44     16.77 o
   9  13   2       76.90       43.72     15.94 o
  -9  14   2        0.07       12.68     33.24 o
  -8  14   2       15.69       25.14     14.15 o
  -7  14   2       65.52       60.69     14.82 o
  -6  14   2       20.89       15.17     14.92 o
  -5  14   2        0.16       15.45     20.76 o
  -4  14   2        7.89        2.77     12.02 o
  -3  14   2        0.08       -9.72      9.72 o
  -2  14   2        4.10      -12.47     12.47 o
  -1  14   2       61.10       69.70     13.34 o
   0  14   2        5.31       -9.93      9.93 o
   1  14   2        0.11        1.63     14.40 o
   2  14   2       29.60       55.02     17.10 o
   3  14   2       15.20       11.74     15.56 o
   4  14   2        6.27       19.40     26.33 o
   5  14   2        0.63       35.15     19.22 o
   6  14   2        3.16        7.65     16.58 o
   7  14   2        0.01      -17.52     17.52 o
   8  14   2       53.04       38.89     15.83 o
   9  14   2        2.09       43.07     23.41 o
  -9  15   2        4.59       49.37     42.66 o
  -8  15   2        0.13      -13.97     14.54 o
  -7  15   2      192.20      186.29     24.76 o
  -6  15   2      102.32       89.66     15.47 o
  -5  15   2        0.38       11.52     13.57 o
  -4  15   2        2.87       -3.51     13.16 o
  -3  15   2       11.50      -14.62     14.62 o
  -2  15   2        8.37       -1.53     14.77 o
  -1  15   2      169.21      176.72     12.77 o
   0  15   2        1.78      -10.24     10.24 o
   1  15   2        2.95        3.21     16.29 o
   2  15   2       10.59        8.80     31.12 o
   3  15   2        7.11      -20.44     20.44 o
   4  15   2        6.19       40.42     18.56 o
   5  15   2       12.02       36.22     36.63 o
   6  15   2        0.31       -3.03     29.22 o
   7  15   2        1.64        7.35     18.85 o
   8  15   2       17.73       27.40     22.98 o
  -7  16   2       28.62       28.84     16.75 o
  -6  16   2       10.74        0.70     15.92 o
  -5  16   2        0.00       -9.05     18.84 o
  -4  16   2       87.58      102.69     16.41 o
  -3  16   2      160.79      161.68     18.39 o
  -2  16   2       12.81       10.67     19.85 o
  -1  16   2       20.91       30.13     12.75 o
   0  16   2        1.87       -1.59      8.33 o
   1  16   2        0.83       -4.85     21.24 o
   2  16   2       23.36       -6.55     16.87 o
   3  16   2        4.77       12.21     18.88 o
   4  16   2        0.17       -3.53     18.55 o
   5  16   2        4.35      -18.88     18.88 o
   6  16   2        0.72       -6.29     18.65 o
   7  16   2        5.09       19.63     30.47 o
  -6  17   2        0.96       27.62     20.79 o
  -5  17   2        0.43       17.36     19.38 o
  -4  17   2        1.71      -11.46     22.97 o
  -3  17   2        4.44      -18.81     18.81 o
  -2  17   2        0.72       25.76     19.22 o
  -1  17   2       27.40       43.57     14.94 o
   0  17   2        7.69       36.86     19.79 o
   1  17   2        0.22       20.95     16.50 o
   2  17   2        1.22      -24.22     30.31 o
   3  17   2        0.84       14.23     26.05 o
   4  17   2        9.22       42.24     22.66 o
   5  17   2       12.09       11.75     20.99 o
  -4  18   2        2.15       -3.06     20.83 o
  -3  18   2        0.71      -25.25     25.25 o
  -2  18   2        2.95        0.04     18.12 o
  -1  18   2        0.72        8.15     21.55 o
   0  18   2        0.67       13.81     22.65 o
   1  18   2        4.94       27.18     23.74 o
   2  18   2        1.28       61.00     34.27 o
   3  18   2        0.84       45.68     33.33 o
   4  18   2        0.00      -33.48     45.67 o
 -13   0   3       38.09       77.49     44.10 o
 -11   0   3      189.11      166.71     11.84 o
  -9   0   3        5.63       10.93     17.07 o
  -7   0   3       56.94       51.44      6.54 o
  -5   0   3      588.52      667.57     25.03 o
  -3   0   3        8.62       11.19      8.97 o
  -1   0   3     2648.99     2495.91     29.29 o
   1   0   3      535.71      530.12     12.32 o
   3   0   3       53.29       51.24      3.86 o
   5   0   3       21.97       19.82      5.19 o
   7   0   3      100.22      106.58      9.02 o
   9   0   3        0.72       -3.33     11.81 o
  11   0   3        4.12       -8.31     19.92 o
  13   0   3        0.74       34.40     26.90 o
 -14   1   3       87.08      160.79     51.07 o
 -13   1   3       85.59       68.75     16.72 o
 -12   1   3        9.31       -5.57     12.75 o
 -11   1   3      200.15      210.17     33.00 o
 -10   1   3      248.05      246.89     12.85 o
  -9   1   3       71.99       64.55      9.04 o
  -8   1   3      510.61      476.46      9.13 o
  -7   1   3      148.91      132.20     10.09 o
  -6   1   3      505.98      514.78     11.90 o
  -5   1   3     2843.66     3118.84     48.63 o
  -4   1   3      122.90      118.07     12.33 o
  -3   1   3       53.85       83.70      5.07 o
  -2   1   3       77.52       72.25      5.63 o
  -1   1   3    11848.39    11336.21     78.02 o
   0   1   3     1569.80     1553.48     14.09 o
   1   1   3    11233.27    11318.12     92.92 o
   2   1   3      818.89      855.24      7.56 o
   3   1   3     1867.04     1897.09     14.74 o
   4   1   3      310.83      299.67      5.76 o
   5   1   3      250.51      203.86      4.94 o
   6   1   3      639.54      639.04      8.47 o
   7   1   3     1100.79     1169.61     13.66 o
   8   1   3      293.87      287.27      8.25 o
   9   1   3        2.02       25.50      7.85 o
  10   1   3       20.33       13.36     11.00 o
  11   1   3        0.01      -12.06     12.06 o
  12   1   3      129.80      128.21     16.33 o
  13   1   3        1.06       -6.77     27.91 o
 -14   2   3      147.60      193.55     54.91 o
 -13   2   3       93.69      118.80     19.22 o
 -12   2   3        6.06       14.57     14.88 o
 -11   2   3      174.39      158.13     14.76 o
 -10   2   3      391.74      387.02     15.72 o
  -9   2   3      646.44      634.78     17.17 o
  -8   2   3      195.46      203.61     13.09 o
  -7   2   3       19.31       12.97      9.30 o
  -6   2   3       65.68       61.02      8.41 o
  -5   2   3       83.99      126.05     11.61 o
  -4   2   3      209.12      207.43      5.53 o
  -3   2   3       14.88        7.84      2.95 o
  -2   2   3       70.72       61.93      3.92 o
  -1   2   3       89.82      101.75      2.77 o
   0   2   3       13.15       13.52      3.31 o
   1   2   3        1.23        6.48      3.32 o
   2   2   3       39.09       40.22      3.45 o
   3   2   3        0.53        0.92      2.51 o
   4   2   3       10.09        9.94      4.30 o
   5   2   3       46.74       45.85      5.03 o
   6   2   3        2.71        6.95      4.87 o
   7   2   3       36.43       36.08      6.48 o
   8   2   3        0.89       10.05      8.27 o
   9   2   3        0.70       -2.90      8.87 o
  10   2   3        5.93       10.43     10.13 o
  11   2   3        0.02        3.01     11.28 o
  12   2   3        2.19      -13.31     13.31 o
  13   2   3        0.85       12.72     22.97 o
 -14   3   3       33.25      -16.74     40.64 o
 -13   3   3       56.88      121.70     31.67 o
 -12   3   3        0.15      -16.56     16.56 o
 -11   3   3       41.33       24.01     14.32 o
 -10   3   3      376.08      378.20     14.00 o
  -9   3   3     2232.83     2221.02     30.57 o
  -8   3   3       44.35       52.03      9.97 o
  -7   3   3       13.13       13.50      7.27 o
  -6   3   3       42.52       61.44     12.40 o
  -5   3   3        1.93       -8.58     10.43 o
  -4   3   3     4828.78     4847.00     54.68 o
  -3   3   3     1696.53     1703.96     16.50 o
  -2   3   3     3370.82     2972.91     24.16 o
  -1   3   3     2613.05     2540.76     19.47 o
   0   3   3     7575.90     7414.54     52.03 o
   1   3   3       25.68       13.40      3.77 o
   2   3   3     4144.32     4181.95     37.50 o
   3   3   3      803.84      807.18      8.71 o
   4   3   3      262.85      224.37      5.52 o
   5   3   3      875.56      976.16     12.95 o
   6   3   3      651.41      611.00      9.93 o
   7   3   3       11.05       13.50      6.31 o
   8   3   3       86.97       87.98      8.14 o
   9   3   3       58.14       72.00      9.25 o
  10   3   3       33.49       21.82     10.19 o
  11   3   3       15.36        0.47     16.17 o
  12   3   3       48.03       56.99     14.72 o
  13   3   3       20.96       24.77     41.47 o
 -14   4   3        1.79      -22.63     24.80 o
 -13   4   3       13.65       22.16     21.27 o
 -12   4   3        5.61      -11.75     16.74 o
 -11   4   3       39.61       55.54     13.79 o
 -10   4   3       70.51       76.93     13.30 o
  -9   4   3      173.20      206.41     11.18 o
  -8   4   3       19.30       12.38     10.53 o
  -7   4   3       47.65       36.51     16.70 o
  -6   4   3       22.22       18.07     11.69 o
  -5   4   3      112.80       77.14     11.59 o
  -4   4   3      425.44      403.43      6.24 o
  -3   4   3      237.19      227.82      6.29 o
  -2   4   3       94.23       89.37      3.48 o
  -1   4   3      100.78       92.33      3.54 o
   0   4   3     1415.17     1394.07     14.73 o
   1   4   3        0.38       -1.72      3.28 o
   2   4   3       11.57       16.61      5.15 o
   3   4   3      172.38      173.90      4.50 o
   4   4   3        2.28       -0.15      6.00 o
   5   4   3       52.98       54.44      5.40 o
   6   4   3       25.29       14.94      5.48 o
   7   4   3       23.85        7.85      9.11 o
   8   4   3       26.51       14.62      6.80 o
   9   4   3        7.36        4.95      8.74 o
  10   4   3        7.43       14.64     10.77 o
  11   4   3        1.52       -1.92     10.96 o
  12   4   3        0.30       16.92     15.27 o
 -14   5   3        6.23       20.91     23.77 o
 -13   5   3       15.29       19.48     20.80 o
 -12   5   3        7.84       25.34     19.84 o
 -11   5   3       23.01       10.93     15.44 o
 -10   5   3      108.50      101.94     14.35 o
  -9   5   3        5.30        2.25     12.01 o
  -8   5   3       50.39       47.18     11.41 o
  -7   5   3        6.48       32.61     26.50 o
  -6   5   3        2.57      -10.69     10.69 o
  -5   5   3      209.14      201.90     12.06 o
  -4   5   3     1372.99     1416.58     17.04 o
  -3   5   3       42.72       36.22      3.60 o
  -2   5   3      213.03      231.36      5.22 o
  -1   5   3      156.42      155.54      4.32 o
   0   5   3     3875.81     3834.14     34.10 o
   1   5   3       55.57       71.03      4.93 o
   2   5   3     2190.21     2254.14     25.02 o
   3   5   3        6.92        4.80      5.68 o
   4   5   3      149.50      132.41      4.82 o
   5   5   3      455.37      483.52      8.10 o
   6   5   3       59.73       62.52      6.76 o
   7   5   3      712.92      726.28     12.35 o
   8   5   3      968.37      977.79     16.22 o
   9   5   3      125.81      131.46      9.57 o
  10   5   3        6.61        3.43      9.87 o
  11   5   3        4.11       15.39     12.11 o
  12   5   3       15.78       24.18     35.25 o
 -13   6   3        5.75        0.36     22.92 o
 -12   6   3        1.98       46.73     17.87 o
 -11   6   3       26.88        3.16     19.37 o
 -10   6   3      102.26       95.02     14.67 o
  -9   6   3      161.73      180.57     15.98 o
  -8   6   3      163.67      160.11     13.84 o
  -7   6   3       10.73        3.03     10.56 o
  -6   6   3       21.71       26.20     11.85 o
  -5   6   3        2.93        2.48      3.86 o
  -4   6   3        7.62        2.52      4.27 o
  -3   6   3      202.65      191.79      5.25 o
  -2   6   3       12.57        5.63      3.58 o
  -1   6   3       18.64       18.94      3.97 o
   0   6   3       21.93        6.24      4.30 o
   1   6   3       15.14        5.46      4.22 o
   2   6   3       66.87       64.38      4.81 o
   3   6   3       25.19       21.96      4.50 o
   4   6   3        6.56        3.42      7.28 o
   5   6   3       22.88       23.05      4.90 o
   6   6   3       62.92       62.69      5.53 o
   7   6   3        8.00        3.33      7.03 o
   8   6   3       37.43       44.88      7.96 o
   9   6   3        0.89       -3.93      8.92 o
  10   6   3        3.25        1.26     12.13 o
  11   6   3        2.42       -0.73     12.92 o
  12   6   3        0.02       -3.80     20.12 o
 -13   7   3        0.00      -22.87     40.20 o
 -12   7   3       24.28       19.40     21.47 o
 -11   7   3       26.94       23.07     21.47 o
 -10   7   3       94.48       69.14     14.31 o
  -9   7   3      701.64      697.73     22.99 o
  -8   7   3     2371.54     2363.14     37.83 o
  -7   7   3       30.11       20.34     11.96 o
  -6   7   3       67.38       56.37     13.84 o
  -5   7   3        0.03       -5.23      6.99 o
  -4   7   3      168.55      194.80      7.27 o
  -3   7   3     4825.57     4970.76     59.90 o
  -2   7   3      982.26     1107.98     14.45 o
  -1   7   3     1938.71     1933.52     19.92 o
   0   7   3     1231.77     1255.95     13.67 o
   1   7   3       95.86       93.64      8.06 o
   2   7   3      574.70      556.69     11.39 o
   3   7   3      113.09      121.89      6.54 o
   4   7   3      394.39      429.92     14.50 o
   5   7   3       17.56       26.61      7.30 o
   6   7   3       35.03       33.96      6.13 o
   7   7   3        0.25       -1.97      6.33 o
   8   7   3       49.32       37.38      7.86 o
   9   7   3       13.77       20.53     10.76 o
  10   7   3        6.98       17.18     12.78 o
  11   7   3       13.85       -3.21     26.18 o
  12   7   3       11.27       13.94     22.16 o
 -13   8   3       17.15       19.39     34.18 o
 -12   8   3       85.32       45.19     24.37 o
 -11   8   3        8.74       15.17     18.67 o
 -10   8   3        0.20      -11.64     17.59 o
  -9   8   3       25.01       30.23     19.38 o
  -8   8   3      294.84      293.53     16.05 o
  -7   8   3       48.83       54.46      7.61 o
  -6   8   3        3.74       -5.09      5.09 o
  -5   8   3        8.35        3.41     12.54 o
  -4   8   3       82.04       69.69      8.22 o
  -3   8   3      156.23      163.84     15.74 o
  -2   8   3      518.14      553.04     10.09 o
  -1   8   3      568.91      588.36      9.67 o
   0   8   3        4.57       -5.91      5.91 o
   1   8   3       12.16        2.08      5.49 o
   2   8   3       22.25       23.30      6.70 o
   3   8   3       31.17       24.92      6.07 o
   4   8   3      160.61      156.05      6.49 o
   5   8   3       19.97       17.87      7.42 o
   6   8   3        2.11        6.04      6.21 o
   7   8   3        2.97       19.63      7.29 o
   8   8   3        0.80        8.48     13.37 o
   9   8   3       62.89       60.81      9.57 o
  10   8   3        0.19        3.11     10.89 o
  11   8   3        0.00       19.58     11.83 o
 -12   9   3        7.51      -26.35     26.35 o
 -11   9   3       12.52       24.80     17.72 o
 -10   9   3       24.70       40.68     26.50 o
  -9   9   3        8.39       18.40     20.66 o
  -8   9   3      197.05      196.27     10.38 o
  -7   9   3      117.01      174.00     21.65 o
  -6   9   3       46.84       47.72      9.61 o
  -5   9   3       16.13       19.00      8.20 o
  -4   9   3       63.07       59.61      8.38 o
  -3   9   3      477.66      446.62     13.54 o
  -2   9   3      341.46      341.79      9.43 o
  -1   9   3       93.02       91.20      6.02 o
   0   9   3       99.63       83.16      7.04 o
   1   9   3       26.56       24.90      5.83 o
   2   9   3       58.65       72.80      7.79 o
   3   9   3      390.55      402.76     11.63 o
   4   9   3       57.77       50.11      6.10 o
   5   9   3       28.14       28.88      7.67 o
   6   9   3        9.09       -0.88      8.81 o
   7   9   3       14.26        3.93      9.19 o
   8   9   3      193.94      188.83      9.88 o
   9   9   3      903.22      893.49     25.08 o
  10   9   3       23.66       10.58     12.09 o
  11   9   3        0.55        6.76     15.28 o
 -12  10   3       26.87       48.96     49.11 o
 -11  10   3        2.58      -10.84     12.12 o
 -10  10   3        0.71        3.57     15.10 o
  -9  10   3        2.95        1.97     20.17 o
  -8  10   3        7.56      -15.31     21.08 o
  -7  10   3       92.96      109.26     18.98 o
  -6  10   3       21.21       20.21      9.48 o
  -5  10   3        0.03       -5.82      8.84 o
  -4  10   3        7.08       19.91      8.51 o
  -3  10   3        4.29       -9.14      9.14 o
  -2  10   3       10.24        2.93      5.60 o
  -1  10   3        5.20       -2.03      6.02 o
   0  10   3       10.22        9.31      6.26 o
   1  10   3        6.03        9.68      6.10 o
   2  10   3        0.69        1.71      8.86 o
   3  10   3       12.02        3.56      8.74 o
   4  10   3        6.13       16.91     11.64 o
   5  10   3        6.98       18.37      8.97 o
   6  10   3        1.65       19.23      9.31 o
   7  10   3        6.41       -0.14      7.72 o
   8  10   3        7.00        9.83     13.72 o
   9  10   3       22.33       32.39     10.35 o
  10  10   3        0.05       -4.43     15.31 o
  11  10   3        0.15       -6.44     37.28 o
 -11  11   3        0.26      -27.90     27.90 o
 -10  11   3       33.67        2.64     26.49 o
  -9  11   3       29.76       52.03     27.09 o
  -8  11   3      642.71      708.57     27.93 o
  -7  11   3      950.62      956.01     17.80 o
  -6  11   3        5.64        5.19      8.07 o
  -5  11   3        0.82        0.95      8.84 o
  -4  11   3        0.75        7.90      9.69 o
  -3  11   3       45.05       50.62     11.23 o
  -2  11   3     2261.68     2324.18     25.11 o
  -1  11   3        2.28        1.08      6.15 o
   0  11   3       27.57       14.32     11.62 o
   1  11   3      147.89      162.26      9.05 o
   2  11   3      102.36      103.87     11.14 o
   3  11   3      232.48      235.62     14.18 o
   4  11   3       22.35        8.76     10.71 o
   5  11   3        0.70       -4.47     11.97 o
   6  11   3       21.94       31.35     12.14 o
   7  11   3        4.02        2.26      8.86 o
   8  11   3        2.56       16.26     10.19 o
   9  11   3      147.30      145.07     12.51 o
  10  11   3        4.77       22.89     18.15 o
 -11  12   3        5.65       14.85     50.20 o
 -10  12   3        1.01      -20.49     28.78 o
  -9  12   3        7.56       17.50     33.02 o
  -8  12   3      104.35      135.37     20.98 o
  -7  12   3       17.19       33.10     18.76 o
  -6  12   3        2.46        0.81     10.62 o
  -5  12   3        1.34       18.28     15.10 o
  -4  12   3        0.56        3.78     11.05 o
  -3  12   3       70.45       51.49     10.34 o
  -2  12   3      305.32      330.68     20.39 o
  -1  12   3        0.61       -5.07      6.80 o
   0  12   3        5.25       -5.62      8.05 o
   1  12   3        3.30       -8.24      8.24 o
   2  12   3        0.86       -2.00     10.51 o
   3  12   3       52.64       51.16     12.71 o
   4  12   3       27.89       39.45     13.89 o
   5  12   3        2.47        1.29     14.32 o
   6  12   3        0.01        4.52     12.42 o
   7  12   3        0.88      -12.67     12.67 o
   8  12   3        3.20       39.99     11.86 o
   9  12   3        5.74       -9.97     23.50 o
  10  12   3       13.37      -67.96     67.96 o
 -10  13   3        1.79       31.33     29.55 o
  -9  13   3       51.86       69.64     32.43 o
  -8  13   3       52.86       48.20     25.77 o
  -7  13   3        9.14        7.47     11.24 o
  -6  13   3        2.37       13.74     12.41 o
  -5  13   3        0.02        7.23     11.86 o
  -4  13   3       11.30       26.74     12.52 o
  -3  13   3       45.09       71.49     20.60 o
  -2  13   3      386.36      365.45     16.27 o
  -1  13   3       34.00       28.86      6.71 o
   0  13   3       47.53       25.96     14.25 o
   1  13   3        0.02       -4.88     11.55 o
   2  13   3       48.54       27.34     24.57 o
   3  13   3       90.50      105.29     14.54 o
   4  13   3       47.71       54.97     15.37 o
   5  13   3       10.08       10.15     15.23 o
   6  13   3        0.45        6.69     15.10 o
   7  13   3        5.20      -12.51     15.18 o
   8  13   3       60.64       60.34     13.22 o
   9  13   3       74.28       57.52     25.90 o
  -9  14   3        5.23       29.76     31.25 o
  -8  14   3        6.37       -4.23     25.21 o
  -7  14   3        0.47       10.25     13.27 o
  -6  14   3       16.36        8.75     12.84 o
  -5  14   3        7.38        3.24     14.37 o
  -4  14   3        8.75       15.26     16.66 o
  -3  14   3        2.31       -5.81     11.43 o
  -2  14   3        0.30        5.48     14.50 o
  -1  14   3       18.27       32.99     15.20 o
   0  14   3        0.00        0.13     16.02 o
   1  14   3        0.16       -1.06     12.92 o
   2  14   3        2.22       -1.70     13.18 o
   3  14   3        3.53       37.97     22.67 o
   4  14   3        0.81        5.46     19.81 o
   5  14   3        0.09       29.87     17.52 o
   6  14   3        1.75       37.12     18.24 o
   7  14   3        0.80      -17.51     18.50 o
   8  14   3        0.36       -0.93     23.30 o
  -8  15   3        2.72       18.28     26.21 o
  -7  15   3      140.63      167.25     37.66 o
  -6  15   3      313.93      330.35     26.21 o
  -5  15   3        1.09       -7.27     14.20 o
  -4  15   3       46.51       43.83     18.78 o
  -3  15   3       80.90       57.91     17.00 o
  -2  15   3       27.38       26.93     15.58 o
  -1  15   3       32.48       37.77     13.08 o
   0  15   3       10.74        2.87      9.84 o
   1  15   3        7.26        2.32      9.81 o
   2  15   3       71.42       60.63     15.93 o
   3  15   3       37.15       51.12     17.35 o
   4  15   3        1.86        9.14     18.44 o
   5  15   3        6.26        8.21     18.80 o
   6  15   3        0.01       33.84     22.46 o
   7  15   3        4.79       25.83     24.27 o
  -7  16   3        2.09       27.26     21.47 o
  -6  16   3        4.55       39.15     18.41 o
  -5  16   3        5.15       11.10     16.39 o
  -4  16   3       44.17       27.43     26.30 o
  -3  16   3       59.15       68.81     19.32 o
  -2  16   3        5.41        7.61     15.09 o
  -1  16   3        6.23       -1.85     14.94 o
   0  16   3        1.96       16.05      9.76 o
   1  16   3        2.15        8.96     19.66 o
   2  16   3       13.59      -19.99     21.16 o
   3  16   3        2.52        2.14     19.05 o
   4  16   3        0.14        7.56     31.97 o
   5  16   3        0.00      -22.02     29.43 o
   6  16   3        0.01        3.60     26.96 o
  -6  17   3       13.26       39.25     19.34 o
  -5  17   3        0.27      -11.24     19.90 o
  -4  17   3       12.34       -7.45     20.28 o
  -3  17   3       32.13       33.57     18.83 o
  -2  17   3        0.06        7.09     18.32 o
  -1  17   3       10.20       24.67     18.49 o
   0  17   3       24.38       35.05     15.98 o
   1  17   3       16.44       28.76     22.48 o
   2  17   3        0.47       38.05     29.59 o
   3  17   3        3.06       22.69     24.09 o
   4  17   3        2.38      -24.88     24.88 o
   5  17   3       10.65      -34.52     36.48 o
  -4  18   3        2.40       50.24     24.96 o
  -3  18   3        0.24        8.69     19.08 o
  -2  18   3        1.84       31.50     23.76 o
  -1  18   3        0.09       26.53     26.14 o
   0  18   3        0.72       10.46     24.78 o
   1  18   3        0.92        1.11     30.55 o
   2  18   3        1.20      -14.27     24.30 o
   3  18   3        1.39        4.97     27.40 o
 -14   0   4       38.81        4.01     40.23 o
 -12   0   4       24.51       20.33     27.25 o
 -10   0   4      311.74      324.58     14.07 o
  -8   0   4        9.17        0.01      6.63 o
  -6   0   4       17.82       26.43     16.59 o
  -2   0   4      536.53      513.91     12.26 o
   0   0   4       53.43       57.17      8.53 o
   2   0   4      750.96      791.94     13.03 o
   4   0   4       43.40       63.08      7.99 o
   6   0   4        3.23       -1.60      6.55 o
   8   0   4       74.74       79.96      9.28 o
  10   0   4        0.71       33.36     19.70 o
  12   0   4        0.57       26.72     25.10 o
 -14   1   4       48.36       44.76    108.25 o
 -13   1   4       28.90       17.77     12.56 o
 -12   1   4      228.22      247.06     15.01 o
 -11   1   4       23.00       18.35     18.81 o
 -10   1   4     4092.07     4302.08     88.62 o
  -9   1   4      102.36      101.55     13.37 o
  -8   1   4       18.67       13.57      5.08 o
  -7   1   4        0.46        7.35      9.25 o
  -6   1   4       14.82       23.16     11.72 o
  -5   1   4      860.31      768.82     19.74 o
  -4   1   4     3414.55     3605.73     51.63 o
  -3   1   4     3099.40     3121.42     37.01 o
  -2   1   4     9197.98     9553.63     79.31 o
  -1   1   4        3.97       -3.66      3.66 o
   0   1   4      122.97      139.26      4.17 o
   1   1   4     1359.83     1405.16     12.60 o
   2   1   4     3274.93     3488.44     28.81 o
   3   1   4      541.83      577.27      6.55 o
   4   1   4      219.75      239.28      4.86 o
   5   1   4      189.01      177.10      5.18 o
   6   1   4       43.47       34.10      5.22 o
   7   1   4     2934.74     2875.75     25.32 o
   8   1   4      159.02      181.10      7.97 o
   9   1   4      211.09      210.48      9.11 o
  10   1   4        7.51       12.86     12.95 o
  11   1   4       20.24       40.62     12.77 o
  12   1   4        0.13       -6.84     21.94 o
 -14   2   4       31.30      -17.41     40.07 o
 -13   2   4        3.99       -9.69     17.19 o
 -12   2   4       12.65       14.27     13.51 o
 -11   2   4        2.53       18.87     13.60 o
 -10   2   4       31.77       20.86     12.09 o
  -9   2   4        0.01        1.72     12.90 o
  -8   2   4        1.02       -7.22      8.96 o
  -7   2   4       11.65       15.76     21.05 o
  -6   2   4        3.38        4.66      9.50 o
  -5   2   4        1.82        0.12      5.36 o
  -4   2   4       10.20       18.19      5.37 o
  -3   2   4        4.36        9.01      4.35 o
  -2   2   4       25.07       40.83      3.64 o
  -1   2   4       88.97       91.18      3.54 o
   0   2   4      137.13      135.81      4.97 o
   1   2   4      150.39      142.32      4.36 o
   2   2   4      393.27      412.15      7.78 o
   3   2   4        4.55       10.89      4.60 o
   4   2   4      330.62      347.54      7.12 o
   5   2   4        1.75        5.02      5.18 o
   6   2   4      289.65      279.42      8.03 o
   7   2   4     1299.62     1320.78     20.24 o
   8   2   4       20.63       29.39      7.92 o
   9   2   4       94.55      118.30      9.78 o
  10   2   4       30.68       19.41     11.47 o
  11   2   4        4.99        3.77     12.23 o
  12   2   4        0.66      -16.23     16.23 o
 -14   3   4      139.46      168.76     29.91 o
 -13   3   4       25.28       27.09     18.88 o
 -12   3   4      130.96      158.80     16.70 o
 -11   3   4      333.59      355.99     17.38 o
 -10   3   4      216.58      211.56     14.68 o
  -9   3   4     3879.53     3971.13     53.06 o
  -8   3   4      124.40      108.32     10.63 o
  -7   3   4        1.64        2.11     10.44 o
  -6   3   4     1388.15     1349.97     28.06 o
  -5   3   4        0.15        2.40      5.09 o
  -4   3   4     9497.28    10280.45     96.08 o
  -3   3   4       55.42       39.80      3.75 o
  -2   3   4      658.31      614.97      7.14 o
  -1   3   4      217.82      246.84      4.53 o
   0   3   4     3408.25     3392.31     28.11 o
   1   3   4      561.68      579.90      8.91 o
   2   3   4      725.16      742.36     11.14 o
   3   3   4      104.34       83.35      5.72 o
   4   3   4     2010.47     1953.53     17.55 o
   5   3   4       59.76       58.96      5.08 o
   6   3   4     1887.85     1885.49     23.03 o
   7   3   4     1531.40     1549.55     24.32 o
   8   3   4        0.22       -8.06      8.06 o
   9   3   4       26.10       35.18     10.53 o
  10   3   4       76.27       83.00     12.62 o
  11   3   4       31.85       25.15     14.47 o
  12   3   4        3.29        3.04     15.16 o
 -14   4   4        3.32        5.97     26.76 o
 -13   4   4        1.20       14.85     50.61 o
 -12   4   4        3.09       -8.35     16.88 o
 -11   4   4      114.07      120.40     15.15 o
 -10   4   4        3.04       -4.14     11.58 o
  -9   4   4       25.34       32.84     11.55 o
  -8   4   4        0.10       -4.22     10.33 o
  -7   4   4        9.80       17.26     14.17 o
  -6   4   4        0.08        3.28     10.80 o
  -5   4   4        0.20        2.60      4.64 o
  -4   4   4      101.75      115.72      5.15 o
  -3   4   4        4.82       15.33      3.46 o
  -2   4   4       40.87       36.92      3.50 o
  -1   4   4       17.26       11.41      3.35 o
   0   4   4       96.22       87.87      3.26 o
   1   4   4       35.25       49.97      5.54 o
   2   4   4       47.35       44.26      8.94 o
   3   4   4      107.79      104.66      6.01 o
   4   4   4      102.52      103.96      6.00 o
   5   4   4       10.61       12.05      4.63 o
   6   4   4       97.09      104.84      6.36 o
   7   4   4       22.02       14.02      6.85 o
   8   4   4      253.09      249.28     10.04 o
   9   4   4       15.03       21.14      9.84 o
  10   4   4       32.91       17.20     11.75 o
  11   4   4        4.02       11.27     12.57 o
  12   4   4        2.38       13.40     15.33 o
 -13   5   4        7.70       12.50     22.03 o
 -12   5   4       85.68      116.63     51.64 o
 -11   5   4     1177.77     1232.37     26.41 o
 -10   5   4       31.83        9.48     13.36 o
  -9   5   4      538.02      565.84     16.62 o
  -8   5   4       54.36       56.86     12.04 o
  -7   5   4      406.17      406.55     22.26 o
  -6   5   4      636.33      644.90     21.03 o
  -5   5   4      703.07      803.94     12.82 o
  -4   5   4      258.86      282.69      6.04 o
  -3   5   4        5.89        0.02      4.20 o
  -2   5   4     1702.02     1727.76     16.21 o
  -1   5   4      425.23      426.36      6.81 o
   0   5   4     1564.62     1508.31     14.49 o
   1   5   4      264.20      245.39      5.87 o
   2   5   4      653.84      695.44     12.84 o
   3   5   4      748.23      801.62     12.95 o
   4   5   4      146.70      136.19      6.97 o
   5   5   4      388.21      380.93      7.07 o
   6   5   4       80.07       78.46      6.94 o
   7   5   4      232.68      217.62      8.53 o
   8   5   4      554.96      611.19     12.85 o
   9   5   4      219.68      199.47     10.53 o
  10   5   4        2.09       -8.33     11.16 o
  11   5   4       49.06       60.24     13.41 o
  12   5   4        4.54      -16.97     18.76 o
 -13   6   4        0.00        1.88     30.39 o
 -12   6   4        4.83       -0.86     20.15 o
 -11   6   4       73.34       84.85     17.48 o
 -10   6   4       17.73       26.98     19.18 o
  -9   6   4       14.40       -7.94     15.75 o
  -8   6   4       11.00        4.57     14.68 o
  -7   6   4        0.14        6.80     12.87 o
  -6   6   4        0.03       -8.83      9.58 o
  -5   6   4       17.05        7.01      6.91 o
  -4   6   4        8.47       10.59      4.23 o
  -3   6   4       64.00       66.87      5.39 o
  -2   6   4       23.58       29.70      8.58 o
  -1   6   4        7.00        7.19      4.34 o
   0   6   4      233.94      251.71      5.55 o
   1   6   4      143.75      155.99      5.29 o
   2   6   4      189.64      199.10      5.88 o
   3   6   4       43.16       51.73      8.95 o
   4   6   4       38.31       50.17      3.95 o
   5   6   4      309.82      316.76      7.14 o
   6   6   4       68.56       75.26      6.08 o
   7   6   4       28.44       25.77      7.01 o
   8   6   4      406.33      409.27     10.92 o
   9   6   4       38.05       31.95      9.98 o
  10   6   4        0.01       14.63     11.30 o
  11   6   4       37.60       42.27     16.11 o
  12   6   4       19.71        5.87     27.27 o
 -13   7   4        5.16       33.25     26.39 o
 -12   7   4        0.32       39.82     22.19 o
 -11   7   4      205.42      185.21     16.96 o
 -10   7   4       14.98       31.40     20.62 o
  -9   7   4      544.79      511.64     21.64 o
  -8   7   4     3076.88     3075.84     37.62 o
  -7   7   4        0.25       -2.30      9.12 o
  -6   7   4        1.98       25.99      7.18 o
  -5   7   4       62.41       62.46      5.39 o
  -4   7   4      143.66      136.84      6.58 o
  -3   7   4      623.53      727.48     12.66 o
  -2   7   4      629.93      613.50      9.96 o
  -1   7   4     1508.23     1474.67     15.35 o
   0   7   4        7.11       13.17      4.40 o
   1   7   4     1129.13     1100.29     14.27 o
   2   7   4      129.89      141.69      6.00 o
   3   7   4      315.80      267.33      7.17 o
   4   7   4       84.38       79.45      5.48 o
   5   7   4     1426.89     1412.72     15.63 o
   6   7   4      185.09      207.89     10.16 o
   7   7   4       28.33       21.81     10.35 o
   8   7   4      105.86      129.82      8.80 o
   9   7   4        1.64       13.66      9.43 o
  10   7   4        0.02        1.98     12.22 o
  11   7   4       21.61        5.72     17.65 o
 -13   8   4        2.69       59.10     35.07 o
 -12   8   4       26.88       21.73     23.68 o
 -11   8   4        2.75        6.42     17.30 o
 -10   8   4        1.94       27.24     20.30 o
  -9   8   4        0.54       -3.63     11.19 o
  -8   8   4       28.83       34.20     10.27 o
  -7   8   4        5.80       -6.90      8.42 o
  -6   8   4        4.45       -2.38      5.14 o
  -5   8   4        1.99       -5.61      5.61 o
  -4   8   4       19.87        7.75      8.60 o
  -3   8   4      107.49      112.64      7.84 o
  -2   8   4      174.67      184.84      8.37 o
  -1   8   4        4.20        7.89      5.32 o
   0   8   4        0.54        0.39      5.12 o
   1   8   4       89.46       72.69      6.95 o
   2   8   4        3.66        5.06      6.64 o
   3   8   4      120.70      114.03      7.53 o
   4   8   4       48.49       53.32      6.78 o
   5   8   4      103.84      104.09      7.99 o
   6   8   4       25.32       31.67      6.25 o
   7   8   4       17.25       14.37      9.40 o
   8   8   4        1.23       -5.01      8.16 o
   9   8   4      129.51      127.70     10.58 o
  10   8   4        6.21        7.43     12.50 o
  11   8   4        4.14       -8.24     16.04 o
 -12   9   4       62.47       -1.58     18.44 o
 -11   9   4        0.16       -8.70     13.86 o
 -10   9   4      138.95      175.78     23.04 o
  -9   9   4       13.48        7.93     15.16 o
  -8   9   4       22.72        9.23      8.79 o
  -7   9   4       31.55       35.28      7.63 o
  -6   9   4      147.53      138.30      6.04 o
  -5   9   4        7.04       14.34      8.38 o
  -4   9   4       91.75       86.39      9.98 o
  -3   9   4       20.34       17.06      8.44 o
  -2   9   4       34.17       52.83      5.88 o
  -1   9   4      836.08      839.35     10.80 o
   0   9   4      131.09      114.51      6.39 o
   1   9   4      191.35      184.89      7.81 o
   2   9   4       12.44       -0.39      7.38 o
   3   9   4      245.79      252.11      9.64 o
   4   9   4      252.78      243.87     11.29 o
   5   9   4        6.69       13.53      6.69 o
   6   9   4       21.07        7.54      8.23 o
   7   9   4       10.99       17.99      7.38 o
   8   9   4       19.70       17.73     10.85 o
   9   9   4      117.27      135.72     10.84 o
  10   9   4        2.59      -10.67     14.17 o
  11   9   4        4.18       44.39     32.65 o
 -12  10   4       13.37      -16.85     39.56 o
 -11  10   4        1.11        1.83     13.09 o
 -10  10   4        6.16       -8.97     26.59 o
  -9  10   4        4.39        5.07     14.23 o
  -8  10   4        6.38       -2.62     16.25 o
  -7  10   4       23.53       20.88     16.02 o
  -6  10   4        5.83        6.19     15.27 o
  -5  10   4        1.33       -9.06      9.06 o
  -4  10   4        5.65        1.05      9.01 o
  -3  10   4        0.04        4.05      9.81 o
  -2  10   4        8.58       12.29      8.51 o
  -1  10   4       26.45       28.80      5.89 o
   0  10   4       11.79       10.27      6.77 o
   1  10   4       27.46       26.59      7.03 o
   2  10   4       11.31       -8.53     15.88 o
   3  10   4      115.82      113.97     12.30 o
   4  10   4        4.95       -6.74      8.42 o
   5  10   4       14.73       11.50      8.77 o
   6  10   4       15.31       16.32      6.93 o
   7  10   4       34.98       42.84      8.50 o
   8  10   4        2.89        5.88     12.83 o
   9  10   4      158.95      149.21     11.86 o
  10  10   4        1.43      -13.13     13.13 o
 -11  11   4        1.84      -11.59     36.70 o
 -10  11   4       53.74       51.64     29.04 o
  -9  11   4        0.74      -16.63     20.91 o
  -8  11   4      229.29      217.05     22.52 o
  -7  11   4     1085.18     1099.14     21.01 o
  -6  11   4        0.92       -9.42      9.42 o
  -5  11   4        1.47       12.13     10.55 o
  -4  11   4       33.62       49.91     13.83 o
  -3  11   4        1.81        4.46     12.62 o
  -2  11   4       47.86       61.64      7.27 o
  -1  11   4      378.13      384.87      9.36 o
   0  11   4       31.36       11.67      9.79 o
   1  11   4        0.97       -2.90      7.96 o
   2  11   4       17.11        9.25     13.71 o
   3  11   4       64.71       49.99     11.27 o
   4  11   4      241.84      249.43     12.71 o
   5  11   4       12.22        1.79     11.41 o
   6  11   4        0.10        6.89      8.25 o
   7  11   4        0.01        6.49      8.13 o
   8  11   4       11.63        4.84      9.67 o
   9  11   4        4.83       39.30     20.64 o
  10  11   4        0.10      109.54     36.17 o
 -11  12   4        1.75      -10.01     43.69 o
 -10  12   4        0.42      -30.87     30.87 o
  -9  12   4        9.03        6.57     32.23 o
  -8  12   4        6.09       -7.08     19.17 o
  -7  12   4       28.41       12.10      8.74 o
  -6  12   4        0.38        2.04     12.38 o
  -5  12   4        3.39        7.29     24.49 o
  -4  12   4       17.65       40.81     19.69 o
  -3  12   4       74.13       79.18     13.38 o
  -2  12   4      169.77      186.69      7.56 o
  -1  12   4       45.23       41.01     13.80 o
   0  12   4        3.40        1.44      8.33 o
   1  12   4        0.26       -9.28      9.28 o
   2  12   4        7.63        8.34     12.20 o
   3  12   4        1.51        2.46     15.76 o
   4  12   4       29.69       28.79     21.24 o
   5  12   4        2.00       -5.67     11.74 o
   6  12   4        2.88        5.28     14.17 o
   7  12   4        1.06       -1.54     11.43 o
   8  12   4        1.91        8.89     12.23 o
   9  12   4        0.71        3.66     22.26 o
 -10  13   4        1.50      -33.67     33.67 o
  -9  13   4        0.85      -24.71     30.69 o
  -8  13   4        0.24      -13.91     24.58 o
  -7  13   4       30.69       25.61     13.79 o
  -6  13   4        1.90      -11.30     16.66 o
  -5  13   4       13.44       21.99     14.10 o
  -4  13   4        9.57        6.03     25.10 o
  -3  13   4       11.00        1.70     10.81 o
  -2  13   4       31.53       39.08     11.70 o
  -1  13   4      138.75      136.44      9.20 o
   0  13   4       19.68       26.60     10.66 o
   1  13   4        4.03        4.37     11.53 o
   2  13   4        0.70        0.69     13.47 o
   3  13   4        5.44        6.96     25.12 o
   4  13   4       52.69       33.57     19.82 o
   5  13   4        5.98        6.36     15.02 o
   6  13   4        3.44        4.96     15.78 o
   7  13   4        0.05        6.29     15.09 o
   8  13   4        3.63        5.97     13.47 o
  -9  14   4        0.12      -35.37     35.37 o
  -8  14   4        2.24       46.22     25.03 o
  -7  14   4        6.79       32.79     23.01 o
  -6  14   4       13.01       22.03     27.20 o
  -5  14   4        2.59       -3.35     15.65 o
  -4  14   4        0.01       -1.29     26.39 o
  -3  14   4        1.63        6.85     17.22 o
  -2  14   4        1.68       -9.60     12.84 o
  -1  14   4        0.57        0.12      9.59 o
   0  14   4        1.26       -5.63      9.61 o
   1  14   4        0.93       -2.09     10.53 o
   2  14   4        0.22      -15.79     17.45 o
   3  14   4        1.39      -15.62     17.58 o
   4  14   4       31.03        7.91     16.24 o
   5  14   4        0.68       24.91     31.43 o
   6  14   4        0.47       -8.89     18.20 o
   7  14   4        0.25      -11.18     17.79 o
   8  14   4       10.59      -34.13     40.75 o
  -8  15   4        6.60       24.81     34.33 o
  -7  15   4       66.75       86.96     16.19 o
  -6  15   4      103.69       83.90     17.97 o
  -5  15   4        0.26        4.93     17.96 o
  -4  15   4       17.05       28.67     13.93 o
  -3  15   4      117.48       98.71     17.18 o
  -2  15   4       64.35       50.85     24.65 o
  -1  15   4       40.93       29.72     12.11 o
   0  15   4       12.63       34.58     10.65 o
   1  15   4        2.02      -17.94     22.69 o
   2  15   4       11.77        7.81     16.11 o
   3  15   4       76.57       63.93     29.03 o
   4  15   4        0.20       -6.71     17.68 o
   5  15   4        2.90      -13.63     53.26 o
   6  15   4        2.15       44.54     29.67 o
   7  15   4        0.01      -31.65     37.96 o
  -7  16   4        0.53       19.90     21.39 o
  -6  16   4       18.23       22.98     18.11 o
  -5  16   4        2.27       40.06     20.17 o
  -4  16   4        2.15        6.18     16.07 o
  -3  16   4       37.72       14.89     14.24 o
  -2  16   4        3.26      -14.04     15.71 o
  -1  16   4       21.72       13.00     35.21 o
   0  16   4       30.90       16.67     14.78 o
   1  16   4        6.78       -1.22     15.57 o
   2  16   4        1.95       23.32     34.34 o
   3  16   4        0.01        7.30     24.68 o
   4  16   4        0.08        7.56     19.60 o
   5  16   4        0.83       -9.18     26.97 o
  -6  17   4        6.50       10.94     23.78 o
  -5  17   4        1.29       -2.61     27.01 o
  -4  17   4        0.04      -17.20     20.07 o
  -3  17   4       28.22       16.63     17.49 o
  -2  17   4       11.58        9.61     26.77 o
  -1  17   4        7.12       27.49     17.11 o
   0  17   4       16.02        5.44     14.92 o
   1  17   4        0.04      -16.74     16.74 o
   2  17   4        0.95       -0.90     28.33 o
   3  17   4        3.26      -26.83     30.02 o
   4  17   4        0.46       11.70     28.72 o
  -3  18   4        0.50      -18.83     23.95 o
  -2  18   4        2.07       -8.90     27.25 o
  -1  18   4        0.01      -18.76     25.00 o
   0  18   4        0.48      -21.53     31.96 o
   1  18   4        0.04       -9.20     32.69 o
   2  18   4        0.94       25.55     35.94 o
 -13   0   5        4.00       56.90     44.93 o
 -11   0   5       24.61       14.63     16.52 o
  -9   0   5       77.98       94.90     25.75 o
  -7   0   5      318.11      340.28     24.53 o
  -5   0   5     1259.03     1358.93     39.44 o
  -3   0   5      913.36      832.51     22.33 o
  -1   0   5     1768.00     1818.48     24.86 o
   1   0   5      179.46      186.07      6.33 o
   3   0   5      122.34      124.03      6.40 o
   5   0   5       38.02       34.14      6.34 o
   7   0   5     2314.59     2326.25     29.11 o
   9   0   5      315.56      337.50     20.03 o
  11   0   5       17.91       65.52     26.86 o
 -14   1   5        2.93        7.29     39.60 o
 -13   1   5       92.13       89.34     13.64 o
 -12   1   5        5.21        4.05     12.60 o
 -11   1   5       49.78       64.65     25.43 o
 -10   1   5     1545.67     1577.38     27.82 o
  -9   1   5      242.21      277.83      8.99 o
  -8   1   5      205.24      184.44     17.49 o
  -7   1   5      956.02      951.34     28.99 o
  -6   1   5       61.22       49.15     12.81 o
  -5   1   5     3052.42     3043.55     46.00 o
  -4   1   5      273.81      283.94      9.61 o
  -3   1   5      857.94      811.11     12.68 o
  -2   1   5      323.29      291.83      6.91 o
  -1   1   5     2270.10     2360.08     19.92 o
   0   1   5        3.52       -4.03      4.63 o
   1   1   5       70.80       76.59      3.61 o
   2   1   5     1044.67     1204.27     12.16 o
   3   1   5       38.50       44.44      5.98 o
   4   1   5      375.44      387.43      6.28 o
   5   1   5       14.29        5.92      4.45 o
   6   1   5      503.04      511.18      9.20 o
   7   1   5      512.98      478.21      9.54 o
   8   1   5      172.65      166.06      8.98 o
   9   1   5       50.80       76.35     11.65 o
  10   1   5       10.57       22.18     11.70 o
  11   1   5        1.89       -7.19     13.85 o
  12   1   5       15.14        1.51     20.88 o
 -14   2   5        8.17       17.04    113.82 o
 -13   2   5        0.00       -2.76     16.53 o
 -12   2   5        0.35       -5.04     14.22 o
 -11   2   5        1.61      -20.89     20.89 o
 -10   2   5      145.83      147.48     17.18 o
  -9   2   5      170.69      167.74     20.77 o
  -8   2   5        3.13       16.65     15.58 o
  -7   2   5       75.73       63.32     10.01 o
  -6   2   5       77.38       71.00      7.08 o
  -5   2   5      117.98      124.19      7.60 o
  -4   2   5      233.50      239.84      8.70 o
  -3   2   5      241.84      238.33      7.07 o
  -2   2   5      118.54      108.74      4.87 o
  -1   2   5     1551.59     1543.09     14.36 o
   0   2   5       13.79        7.78      3.39 o
   1   2   5      130.73      135.99      5.47 o
   2   2   5     1479.61     1667.53     17.56 o
   3   2   5      477.35      438.29      9.62 o
   4   2   5      404.89      448.44      9.11 o
   5   2   5        3.04       -4.55      4.72 o
   6   2   5     2008.22     1939.45     20.41 o
   7   2   5      456.07      433.37      9.79 o
   8   2   5      245.58      291.64     12.69 o
   9   2   5      133.43      128.19     10.21 o
  10   2   5       35.48       20.70     11.51 o
  11   2   5       86.41      132.19     13.41 o
  12   2   5       82.33      109.21     21.60 o
 -14   3   5       11.01       76.01     30.97 o
 -13   3   5       60.71       63.38     19.21 o
 -12   3   5       84.38       82.48     16.24 o
 -11   3   5      159.87      144.46     15.68 o
 -10   3   5      263.92      247.61     15.75 o
  -9   3   5     4329.12     4317.76     56.68 o
  -8   3   5       29.64       24.29     19.22 o
  -7   3   5       37.59       29.61     21.55 o
  -6   3   5        8.52       21.68     17.89 o
  -5   3   5        0.14       -5.38      6.46 o
  -4   3   5      111.51      148.65      7.62 o
  -3   3   5     4533.66     5121.41     45.39 o
  -2   3   5       80.58       75.78      4.45 o
  -1   3   5      883.39      839.52      9.62 o
   0   3   5        0.05       -3.31      3.31 o
   1   3   5     1329.23     1361.56     14.13 o
   2   3   5      344.48      369.77     10.89 o
   3   3   5      317.45      292.37      8.78 o
   4   3   5        0.33       -3.46      6.00 o
   5   3   5        4.55        0.08      7.50 o
   6   3   5     1343.45     1337.57     16.21 o
   7   3   5       66.85       67.04      6.88 o
   8   3   5        4.63        8.55      7.74 o
   9   3   5        6.44       25.88      9.26 o
  10   3   5        4.37      -12.38     12.38 o
  11   3   5       14.64       10.52     16.11 o
  12   3   5        2.46        1.38     18.96 o
 -14   4   5        0.24       81.71     63.60 o
 -13   4   5        0.17      -20.72     20.72 o
 -12   4   5        0.48       19.20     17.09 o
 -11   4   5        2.26        3.75     17.12 o
 -10   4   5        1.88      -11.22     11.22 o
  -9   4   5      348.43      357.47     16.42 o
  -8   4   5        1.18       13.07     34.89 o
  -7   4   5       31.78       41.64     29.28 o
  -6   4   5       39.26       36.82      7.26 o
  -5   4   5       35.43       43.76      5.95 o
  -4   4   5       45.78       56.81      5.30 o
  -3   4   5     2496.17     2555.78     23.05 o
  -2   4   5      137.43      134.76      6.07 o
  -1   4   5       34.94       44.51      3.87 o
   0   4   5      475.57      487.10      7.83 o
   1   4   5      546.37      538.31      9.35 o
   2   4   5      169.34      172.73      7.77 o
   3   4   5      939.11      977.78     14.47 o
   4   4   5        5.61        0.51      6.46 o
   5   4   5       79.74       74.42      7.51 o
   6   4   5      557.01      550.73     12.07 o
   7   4   5        5.33       -6.00      6.00 o
   8   4   5      776.39      748.95     21.56 o
   9   4   5       46.39       41.93     12.00 o
  10   4   5        0.40       -1.10     11.73 o
  11   4   5       14.69        2.99     17.53 o
 -13   5   5       77.09       94.17     23.57 o
 -12   5   5        0.13       15.47     19.59 o
 -11   5   5      864.91      872.93     25.73 o
 -10   5   5      182.28      195.36     16.19 o
  -9   5   5       35.17       23.57     19.77 o
  -8   5   5       63.57       48.57     17.39 o
  -7   5   5       11.20       23.06      8.55 o
  -6   5   5      243.93      246.34      7.46 o
  -5   5   5       28.98       31.54      5.82 o
  -4   5   5       31.97       62.68      9.14 o
  -3   5   5     1537.10     1673.14     16.66 o
  -2   5   5      155.59      168.39      4.77 o
  -1   5   5      218.13      199.47      5.56 o
   0   5   5      889.95      876.00     10.38 o
   1   5   5      155.65      151.89      6.56 o
   2   5   5      985.71     1008.69     16.47 o
   3   5   5      332.74      360.47     10.01 o
   4   5   5        0.98       -8.34      8.34 o
   5   5   5      136.94      122.05      9.30 o
   6   5   5       11.49        7.65     11.63 o
   7   5   5        1.44       -5.97      5.97 o
   8   5   5      475.65      493.39     11.19 o
   9   5   5        0.12        5.00     10.48 o
  10   5   5        1.60       12.80     11.25 o
  11   5   5        5.85       11.86     14.51 o
 -13   6   5        5.72       33.16     26.93 o
 -12   6   5        0.32       32.51     22.06 o
 -11   6   5        1.10        0.94     25.98 o
 -10   6   5        9.62        3.29     15.98 o
  -9   6   5       31.69       42.03     16.65 o
  -8   6   5      323.74      320.10     18.82 o
  -7   6   5        0.59       -9.01      9.01 o
  -6   6   5        2.44        0.33      4.91 o
  -5   6   5       65.18       63.87      5.35 o
  -4   6   5      116.27      116.38      7.72 o
  -3   6   5       36.08       21.71      4.86 o
  -2   6   5        0.04        7.58      5.03 o
  -1   6   5        4.14       -2.39      4.61 o
   0   6   5      839.84      801.89      9.80 o
   1   6   5       12.80       18.52      6.91 o
   2   6   5      523.46      539.99     12.66 o
   3   6   5      651.42      638.00     14.19 o
   4   6   5       66.56       55.79      8.69 o
   5   6   5      497.94      497.50     11.28 o
   6   6   5       88.63       72.41      8.85 o
   7   6   5       36.28       44.52     12.01 o
   8   6   5     1093.32     1083.66     15.28 o
   9   6   5       22.15       14.06      8.72 o
  10   6   5       11.17       34.03     10.91 o
  11   6   5       11.96       37.60     17.53 o
 -13   7   5       40.02       62.31     25.94 o
 -12   7   5      113.51      123.32     29.02 o
 -11   7   5       29.65        7.10     20.11 o
 -10   7   5        3.53        4.51     14.65 o
  -9   7   5      218.78      232.18     16.59 o
  -8   7   5     1717.59     1792.42     30.91 o
  -7   7   5      304.66      323.36     14.08 o
  -6   7   5       61.21       51.67      9.77 o
  -5   7   5       97.92      107.71      5.86 o
  -4   7   5     1284.95     1333.83     16.11 o
  -3   7   5      325.23      345.45     14.00 o
  -2   7   5       54.77       48.37      4.87 o
  -1   7   5      171.85      158.68      6.32 o
   0   7   5      791.00      756.53      9.87 o
   1   7   5        0.86       -4.52      7.98 o
   2   7   5       22.52       17.93      8.79 o
   3   7   5      264.90      222.41     10.46 o
   4   7   5       63.75       76.98      8.84 o
   5   7   5      837.40      877.67     14.88 o
   6   7   5      248.82      237.07     11.42 o
   7   7   5        0.01       -6.57     10.44 o
   8   7   5       18.99       23.99      7.38 o
   9   7   5        2.30       18.69      8.82 o
  10   7   5        1.75       -4.28     11.01 o
  11   7   5       11.75      -14.54     18.21 o
 -13   8   5        0.15       15.42     57.64 o
 -12   8   5        0.64       19.25     17.32 o
 -11   8   5        0.81        6.14     16.51 o
 -10   8   5       10.74       14.66     13.02 o
  -9   8   5        2.95       -6.38     11.29 o
  -8   8   5      178.60      160.99     12.78 o
  -7   8   5       94.36       92.19     16.98 o
  -6   8   5        8.35       15.42      8.99 o
  -5   8   5        0.59        2.83      6.23 o
  -4   8   5      686.93      718.71     13.58 o
  -3   8   5      146.43      159.44      6.63 o
  -2   8   5      359.20      351.93      8.55 o
  -1   8   5        4.23       -5.91      5.91 o
   0   8   5       38.94       25.73      4.67 o
   1   8   5       69.54       54.04      5.92 o
   2   8   5       26.38       21.38      6.24 o
   3   8   5       11.37       23.65      8.87 o
   4   8   5      311.89      329.49     26.22 o
   5   8   5       91.53      102.16     10.12 o
   6   8   5       69.16       57.95     11.96 o
   7   8   5       36.11       32.65     10.72 o
   8   8   5       17.18        7.42     11.86 o
   9   8   5       60.65        4.81     22.34 o
  10   8   5       32.15       19.20     10.84 o
 -12   9   5      428.46      478.30     24.07 o
 -11   9   5       66.14       40.53     16.42 o
 -10   9   5        7.69        5.36     14.33 o
  -9   9   5        1.42      -11.22     11.22 o
  -8   9   5      122.50      131.42     11.47 o
  -7   9   5       76.18       73.17     15.10 o
  -6   9   5       74.33       79.77     14.44 o
  -5   9   5       13.72       15.75      8.89 o
  -4   9   5      376.47      351.96     23.78 o
  -3   9   5       25.90       38.82      6.86 o
  -2   9   5      225.08      230.52      7.47 o
  -1   9   5        0.01       -5.49      5.49 o
   0   9   5        4.98        3.13      5.59 o
   1   9   5        5.18        4.00      6.42 o
   2   9   5        0.01       -1.66      7.00 o
   3   9   5      109.58       95.35     10.72 o
   4   9   5      151.84      147.66     12.61 o
   5   9   5       13.36       36.68     12.87 o
   6   9   5        0.12      -10.05     11.46 o
   7   9   5       53.66       51.55     10.78 o
   8   9   5       16.78        5.43     13.40 o
   9   9   5        5.80       -0.66     15.83 o
  10   9   5       11.55       66.20     18.08 o
 -12  10   5        0.34        7.65     41.48 o
 -11  10   5        4.20       21.66     25.62 o
 -10  10   5       11.06        0.79     12.15 o
  -9  10   5        0.18       -5.49     16.31 o
  -8  10   5       22.32        7.40      9.90 o
  -7  10   5       72.68       13.15     29.35 o
  -6  10   5        0.05        7.83      8.60 o
  -5  10   5        0.16       -0.87     13.80 o
  -4  10   5       13.28        7.85     14.69 o
  -3  10   5       12.12       25.42     10.82 o
  -2  10   5       26.74       17.01      6.95 o
  -1  10   5        6.96        5.75      5.75 o
   0  10   5       10.53       10.57      7.82 o
   1  10   5       10.14       10.42      8.05 o
   2  10   5       56.15       64.64      8.87 o
   3  10   5       81.53       62.65      9.44 o
   4  10   5      306.24      312.08     11.44 o
   5  10   5      168.05      175.74     13.65 o
   6  10   5        8.43       -8.88     19.56 o
   7  10   5      111.11      111.80     11.81 o
   8  10   5        2.71        8.45     13.14 o
   9  10   5       72.05       81.16     16.80 o
  10  10   5       44.02      123.88     35.40 o
 -11  11   5       10.08       30.56     39.94 o
 -10  11   5        3.96      -12.30     32.81 o
  -9  11   5       21.24       12.42     21.91 o
  -8  11   5        0.63        0.49     19.00 o
  -7  11   5      298.02      282.05     12.79 o
  -6  11   5        5.15       20.85     11.30 o
  -5  11   5        5.37       16.23     12.05 o
  -4  11   5       21.76       19.77     11.87 o
  -3  11   5       21.19       21.14     11.35 o
  -2  11   5      258.90      242.79      8.69 o
  -1  11   5       48.78       65.27      8.15 o
   0  11   5        9.57       16.19      7.13 o
   1  11   5        0.10        0.71      8.07 o
   2  11   5       49.02       56.25      9.29 o
   3  11   5       30.15       19.23      8.85 o
   4  11   5      401.57      382.84     23.94 o
   5  11   5      126.84      137.23     18.83 o
   6  11   5        0.01       -6.06      6.06 o
   7  11   5        3.24        6.68     18.09 o
   8  11   5        1.42       -9.17     20.18 o
   9  11   5        0.03       -3.39     17.43 o
 -11  12   5        3.56       49.06     61.04 o
 -10  12   5        0.21        3.57     32.88 o
  -9  12   5        3.63       17.24     37.58 o
  -8  12   5        6.75       -5.22     30.76 o
  -7  12   5      102.26      112.42     10.82 o
  -6  12   5       17.85       -9.92     12.55 o
  -5  12   5        0.35       -5.84     14.70 o
  -4  12   5       24.61      -10.02     13.84 o
  -3  12   5       72.90       62.43     11.39 o
  -2  12   5       55.97       42.04      8.33 o
  -1  12   5      130.80      139.27      9.20 o
   0  12   5       23.15       16.67      8.77 o
   1  12   5        7.92       -8.65      8.65 o
   2  12   5        3.65        0.68     10.66 o
   3  12   5       36.88       45.62     11.56 o
   4  12   5       43.27       31.45     21.90 o
   5  12   5       46.34       40.09     18.81 o
   6  12   5       13.29       21.56     11.29 o
   7  12   5        0.74       54.07     28.88 o
   8  12   5        1.50      -16.36     16.36 o
 -10  13   5        0.23      -35.12     43.19 o
  -9  13   5        1.22       -0.15     46.80 o
  -8  13   5        0.29       33.99     26.09 o
  -7  13   5       79.14       68.86     24.70 o
  -6  13   5        8.17       -6.11     12.47 o
  -5  13   5        0.78       -4.67     53.76 o
  -4  13   5       24.23       72.29     18.41 o
  -3  13   5       24.66       22.17     10.49 o
  -2  13   5       60.73       58.80      9.32 o
  -1  13   5        1.18       -5.41      9.21 o
   0  13   5        1.25       -3.76     13.50 o
   1  13   5        2.84       -9.65      9.65 o
   2  13   5        0.85       -1.87     21.48 o
   3  13   5        8.62        2.88     12.66 o
   4  13   5        0.34      -12.02     14.09 o
   5  13   5        0.21       17.69     17.99 o
   6  13   5        0.02      -12.59     16.70 o
   7  13   5        4.15        6.59     22.04 o
   8  13   5        2.22      -26.60     33.45 o
  -9  14   5        0.00       44.47     30.41 o
  -8  14   5        0.16       14.99     32.44 o
  -7  14   5        1.37       22.32     17.25 o
  -6  14   5       18.59       20.34     15.59 o
  -5  14   5        0.05       10.60     19.50 o
  -4  14   5        0.25       11.53     23.97 o
  -3  14   5        2.00        9.06     13.92 o
  -2  14   5        0.51       -3.72     11.66 o
  -1  14   5        0.88       -3.31     10.26 o
   0  14   5        2.08        5.33     13.70 o
   1  14   5        1.72       -1.13     10.68 o
   2  14   5        0.02       15.73     17.65 o
   3  14   5       31.79       16.85     30.85 o
   4  14   5       19.96        1.02     15.15 o
   5  14   5        2.59       10.25     14.68 o
   6  14   5        5.11        6.71     24.44 o
   7  14   5        0.03      -24.69     41.88 o
  -8  15   5        5.41      -12.73     28.89 o
  -7  15   5        1.18       33.65     26.69 o
  -6  15   5       34.75       33.75     17.14 o
  -5  15   5        3.95        5.44     14.93 o
  -4  15   5        0.04       27.89     18.46 o
  -3  15   5       76.31       63.23     14.25 o
  -2  15   5       33.15       21.42      9.05 o
  -1  15   5        2.95       11.37     11.61 o
   0  15   5       19.23        5.46     17.90 o
   1  15   5       11.15       -4.18     11.21 o
   2  15   5        0.14      -30.21     30.21 o
   3  15   5       68.21       68.93     19.12 o
   4  15   5       46.68       -0.14     18.10 o
   5  15   5        0.00       68.99     89.33 o
   6  15   5        1.77      -56.73     56.73 o
  -7  16   5        1.22       58.17     47.45 o
  -6  16   5       26.01        9.46     27.16 o
  -5  16   5        8.31       14.37     17.98 o
  -4  16   5        0.64       -6.28     17.48 o
  -3  16   5        1.02       11.43     23.67 o
  -2  16   5        4.14       12.33     21.48 o
  -1  16   5       15.44       19.93     12.30 o
   0  16   5      108.29      108.29     13.84 o
   1  16   5       22.31       47.40     17.37 o
   2  16   5        0.03      -17.85     17.85 o
   3  16   5        2.44        9.82     21.30 o
   4  16   5       22.90       -0.21     74.47 o
  -5  17   5        8.92       27.91     26.60 o
  -4  17   5        0.87        1.14     20.58 o
  -3  17   5       18.72       75.48     25.20 o
  -2  17   5        2.86      -21.30     25.34 o
  -1  17   5        4.32       53.91     27.77 o
   0  17   5        9.87       17.93     16.46 o
   1  17   5        3.36       19.66     20.17 o
   2  17   5        0.30      -13.57     21.41 o
   3  17   5        0.04      -18.45     39.38 o
  -2  18   5        0.45      -31.12     31.12 o
  -1  18   5        0.00       16.31     83.74 o
   0  18   5        2.59       -2.36     44.67 o
 -14   0   6        7.18       48.15     41.75 o
 -12   0   6       13.99       12.45     36.09 o
 -10   0   6     1476.72     1469.50     30.91 o
  -8   0   6      196.73      201.94     24.69 o
  -6   0   6     2421.57     2569.77     64.43 o
  -4   0   6     8506.21     9016.69    122.08 o
  -2   0   6       33.09       12.91      8.10 o
   0   0   6       81.23       52.27      8.92 o
   2   0   6     5107.70     5314.20     53.94 o
   4   0   6       93.05       96.73     13.63 o
   6   0   6      599.00      605.85     15.46 o
   8   0   6      604.45      589.23     15.42 o
  10   0   6      375.06      428.57     26.68 o
 -14   1   6       34.78       43.41     50.07 o
 -13   1   6       13.33       18.07     13.75 o
 -12   1   6        6.87      -15.87     18.97 o
 -11   1   6       11.63       -0.37     11.70 o
 -10   1   6     1685.13     1639.29     19.39 o
  -9   1   6      136.44      131.58     11.04 o
  -8   1   6       26.02       19.29     11.45 o
  -7   1   6       14.67       16.40      7.64 o
  -6   1   6      869.88     1001.84     18.94 o
  -5   1   6      194.36      186.05      9.78 o
  -4   1   6     2040.37     2205.77     26.38 o
  -3   1   6       78.25       85.01      7.43 o
  -2   1   6        0.14        6.62      4.94 o
  -1   1   6       44.25       48.55      5.84 o
   0   1   6       13.45       13.24      4.41 o
   1   1   6      757.61      777.46      9.90 o
   2   1   6      326.62      328.37      7.31 o
   3   1   6       12.78       17.66      6.69 o
   4   1   6        8.63        2.65      6.23 o
   5   1   6        6.21        0.86      7.50 o
   6   1   6       24.68       55.83     10.81 o
   7   1   6       13.64       13.05      9.61 o
   8   1   6        1.40        6.47      8.86 o
   9   1   6        6.55       15.44     12.96 o
  10   1   6        2.02       11.46     12.01 o
  11   1   6        0.01        3.30     15.33 o
 -14   2   6       15.86      -35.86     41.64 o
 -13   2   6        2.42       27.85     18.99 o
 -12   2   6        5.04       13.44     19.78 o
 -11   2   6        7.95       18.62     14.06 o
 -10   2   6      196.29      183.32     14.39 o
  -9   2   6      586.60      614.46     23.37 o
  -8   2   6       96.98      100.40      8.37 o
  -7   2   6      121.06      129.94      8.99 o
  -6   2   6      505.16      502.30     12.99 o
  -5   2   6      223.29      233.95      9.87 o
  -4   2   6      112.98      125.95     10.65 o
  -3   2   6      178.89      207.08      8.35 o
  -2   2   6      472.03      506.38      9.38 o
  -1   2   6      111.28      118.97      4.65 o
   0   2   6      464.55      475.81      7.69 o
   1   2   6     6612.86     7054.22     56.96 o
   2   2   6     1870.64     1870.90     19.80 o
   3   2   6        1.36        3.22      5.61 o
   4   2   6       18.49       25.07      8.98 o
   5   2   6      123.82      135.30      9.02 o
   6   2   6     2745.92     2786.24     25.24 o
   7   2   6     1900.38     1865.30     20.94 o
   8   2   6      137.65      133.34      9.29 o
   9   2   6      137.30      167.13     19.43 o
  10   2   6      194.99      232.81     13.61 o
  11   2   6      173.08      235.79     16.21 o
 -13   3   6        3.48       15.79     19.19 o
 -12   3   6       22.21       19.71     17.55 o
 -11   3   6       59.89       61.46     18.39 o
 -10   3   6       15.97       -1.54     12.17 o
  -9   3   6      344.91      334.51     19.06 o
  -8   3   6      540.64      576.31     36.47 o
  -7   3   6       56.39       67.06      9.40 o
  -6   3   6        7.58       22.34      6.53 o
  -5   3   6     1301.07     1316.17     20.89 o
  -4   3   6      423.19      450.54     10.55 o
  -3   3   6      153.91      168.71      6.41 o
  -2   3   6      170.50      185.66      6.34 o
  -1   3   6       18.10       23.99      4.66 o
   0   3   6      247.39      234.09      5.86 o
   1   3   6      749.60      796.19     10.99 o
   2   3   6        8.02        3.08      7.12 o
   3   3   6        1.61       10.41      7.41 o
   4   3   6        0.03       -2.92      7.41 o
   5   3   6        2.29        3.55      8.14 o
   6   3   6      144.52      157.28      8.81 o
   7   3   6        0.26       38.44      9.70 o
   8   3   6        8.71        0.80      8.32 o
   9   3   6        6.78       -3.00      9.78 o
  10   3   6        6.97        9.86     11.52 o
  11   3   6        9.19       19.35     16.63 o
 -13   4   6       12.71       35.08     24.52 o
 -12   4   6       11.77       28.81     19.37 o
 -11   4   6      144.56      153.72     18.75 o
 -10   4   6       34.16       37.22     14.92 o
  -9   4   6      140.64      125.73     21.37 o
  -8   4   6      876.09      852.11     25.54 o
  -7   4   6       59.24       68.00      6.99 o
  -6   4   6        2.67       -6.76      6.76 o
  -5   4   6     4499.95     4792.94     56.87 o
  -4   4   6      195.52      242.15     12.60 o
  -3   4   6      924.36      931.96     12.13 o
  -2   4   6       37.81       18.30      5.99 o
  -1   4   6       56.23       55.92      5.42 o
   0   4   6      338.17      363.25      7.19 o
   1   4   6     1105.23     1207.31     15.03 o
   2   4   6        1.95       -6.81      7.07 o
   3   4   6      582.28      632.45     13.16 o
   4   4   6       24.06       15.78      8.62 o
   5   4   6      165.17      172.02      9.45 o
   6   4   6      440.90      433.25     11.55 o
   7   4   6      402.77      375.90     12.71 o
   8   4   6        2.49       19.32     10.77 o
   9   4   6        7.05        9.49      8.81 o
  10   4   6        0.15        6.28     10.73 o
  11   4   6      107.10      131.43     18.79 o
 -13   5   6        7.92       22.89     23.23 o
 -12   5   6        0.10        6.50     20.55 o
 -11   5   6      637.90      629.28     24.74 o
 -10   5   6      182.77      162.55     16.33 o
  -9   5   6       76.09       71.37     13.88 o
  -8   5   6      264.72      269.50     21.37 o
  -7   5   6       68.87       75.27      6.28 o
  -6   5   6       14.20        8.34      7.19 o
  -5   5   6     1429.73     1422.04     19.71 o
  -4   5   6       10.95       12.32      5.26 o
  -3   5   6        2.33        0.48      7.29 o
  -2   5   6        3.44       -4.34      4.87 o
  -1   5   6        0.20       -0.54      4.78 o
   0   5   6       33.86       25.53      7.59 o
   1   5   6        2.55        5.63      7.11 o
   2   5   6        1.41        0.34      6.41 o
   3   5   6       97.53       95.67      8.13 o
   4   5   6        1.82        0.45      8.56 o
   5   5   6        2.21       -1.16      9.23 o
   6   5   6        9.75       19.01      8.93 o
   7   5   6       23.04        7.18      9.78 o
   8   5   6       28.36       47.42     12.15 o
   9   5   6        0.12       18.73     13.37 o
  10   5   6        6.91       15.51     22.01 o
  11   5   6        2.55       16.71     18.92 o
 -13   6   6        0.86        2.73     26.65 o
 -12   6   6        0.01      -19.51     19.83 o
 -11   6   6      148.59      184.39     21.93 o
 -10   6   6       33.51       42.76     20.66 o
  -9   6   6        4.64        3.39     13.24 o
  -8   6   6       23.81       24.78     13.43 o
  -7   6   6        0.06        0.80     17.41 o
  -6   6   6       10.78        8.86      6.79 o
  -5   6   6      118.86      126.20      6.70 o
  -4   6   6       10.52       10.18      5.70 o
  -3   6   6      153.38      146.16      5.85 o
  -2   6   6      139.33      159.09      7.83 o
  -1   6   6       13.98       10.97      5.08 o
   0   6   6      907.99      899.79     10.54 o
   1   6   6       22.37       33.36      6.76 o
   2   6   6       14.86        1.42     17.81 o
   3   6   6      360.34      365.29     14.47 o
   4   6   6       73.26       78.33     11.27 o
   5   6   6     1167.36     1185.23     19.41 o
   6   6   6      932.91      953.24     25.50 o
   7   6   6      171.96      179.33     12.35 o
   8   6   6       12.80       17.20     12.23 o
   9   6   6       15.53      -14.71     14.71 o
  10   6   6        9.04       -2.65     16.23 o
 -13   7   6        0.93       -5.61     25.96 o
 -12   7   6       21.70        1.54     18.89 o
 -11   7   6        2.40      -13.41     15.47 o
 -10   7   6        2.46       20.31     15.96 o
  -9   7   6      129.05      107.32     14.83 o
  -8   7   6       39.57      114.15     28.47 o
  -7   7   6        3.04        9.08     14.97 o
  -6   7   6       55.12       58.50     12.81 o
  -5   7   6      189.31      207.25      7.73 o
  -4   7   6        2.34       -0.62      6.19 o
  -3   7   6       36.87       34.32      6.33 o
  -2   7   6      221.36      216.65      7.32 o
  -1   7   6        4.05        6.29      5.26 o
   0   7   6      541.83      547.63      9.93 o
   1   7   6        0.01       -6.68      7.53 o
   2   7   6        0.00       -2.57      7.08 o
   3   7   6        3.10       -1.58      9.03 o
   4   7   6       13.36       14.29     12.80 o
   5   7   6      147.72      162.85     19.70 o
   6   7   6       62.48       75.13     13.82 o
   7   7   6        0.61       -0.08     13.01 o
   8   7   6       35.00        9.03     11.63 o
   9   7   6        0.00       37.66     18.41 o
  10   7   6        0.01        9.29     18.88 o
 -12   8   6        2.30       28.10     23.88 o
 -11   8   6       13.60      -10.73     15.94 o
 -10   8   6        0.35        4.98     13.29 o
  -9   8   6      192.26      212.20     16.70 o
  -8   8   6      135.15      155.46     15.20 o
  -7   8   6      100.52      104.17     17.31 o
  -6   8   6       85.97       92.71      6.90 o
  -5   8   6      348.76      354.00      9.20 o
  -4   8   6      230.22      237.30      9.46 o
  -3   8   6        8.70        3.15      6.33 o
  -2   8   6      902.72      875.29     12.54 o
  -1   8   6      109.23       99.20      6.56 o
   0   8   6      462.06      497.33      8.75 o
   1   8   6       14.74        7.60      4.66 o
   2   8   6       18.30       18.30     13.55 o
   3   8   6        3.05       -0.30      9.90 o
   4   8   6       77.46       87.33     10.49 o
   5   8   6      397.65      371.57     18.35 o
   6   8   6       99.69       93.74     12.48 o
   7   8   6       87.87       81.95     13.49 o
   8   8   6        5.82       -3.72     13.58 o
   9   8   6       36.12       26.22     15.19 o
  10   8   6        1.60       23.01     19.85 o
 -12   9   6      222.22      222.55     20.87 o
 -11   9   6      111.43       80.37     24.67 o
 -10   9   6        4.10       18.52     16.06 o
  -9   9   6       34.64       42.18     18.66 o
  -8   9   6        1.92        6.42     24.98 o
  -7   9   6       12.76       18.06     10.96 o
  -6   9   6      128.10      136.86     10.56 o
  -5   9   6       19.13        1.81      8.00 o
  -4   9   6        1.03       -4.59      8.39 o
  -3   9   6        5.18       -6.49      6.49 o
  -2   9   6        0.47        5.46      7.02 o
  -1   9   6        0.21       20.00      8.49 o
   0   9   6       17.36       26.04      7.18 o
   1   9   6        5.40       10.78      6.56 o
   2   9   6       24.77       18.96     15.40 o
   3   9   6        6.36       10.23     13.11 o
   4   9   6       15.59       26.20     12.80 o
   5   9   6        7.02       -9.97     12.43 o
   6   9   6        4.89       16.29     14.06 o
   7   9   6       22.96       18.69     13.83 o
   8   9   6        0.00       21.41     14.89 o
   9   9   6       14.04       25.71     16.29 o
 -11  10   6        9.39       44.62     27.77 o
 -10  10   6        0.76       -7.36     24.66 o
  -9  10   6        0.18        0.47     20.73 o
  -8  10   6        0.59       -8.03     12.40 o
  -7  10   6        2.23       16.37     21.17 o
  -6  10   6        0.34        5.92     11.73 o
  -5  10   6       12.73       15.29     11.27 o
  -4  10   6        8.36       11.91      9.91 o
  -3  10   6       13.83       23.49      7.34 o
  -2  10   6        1.10       14.02      8.75 o
  -1  10   6       67.82       67.72      8.52 o
   0  10   6       11.44       25.56      9.58 o
   1  10   6        0.04       12.80      6.62 o
   2  10   6       21.59       10.07     16.14 o
   3  10   6        1.52      -15.81     15.81 o
   4  10   6      539.56      579.75     20.63 o
   5  10   6       36.59       68.22     13.18 o
   6  10   6        5.13        3.48     12.91 o
   7  10   6        9.42       -6.23     16.66 o
   8  10   6       68.54       40.84     18.10 o
   9  10   6       16.51       31.78     22.82 o
 -11  11   6        8.96       88.93     37.80 o
 -10  11   6       11.61        3.07     15.65 o
  -9  11   6        0.38       13.24     24.41 o
  -8  11   6        6.46       47.06     27.19 o
  -7  11   6        6.15        4.35     13.17 o
  -6  11   6       40.45       40.75     23.22 o
  -5  11   6       52.83       39.11     13.84 o
  -4  11   6        3.80       -3.36     10.07 o
  -3  11   6       29.10       37.48      9.80 o
  -2  11   6        2.67       -7.42      7.42 o
  -1  11   6      215.44      229.04      8.65 o
   0  11   6        0.01       -1.95     10.30 o
   1  11   6        0.22       -2.73      7.63 o
   2  11   6       11.96        7.99     22.47 o
   3  11   6       16.37       13.05      7.06 o
   4  11   6       96.42      119.03     25.29 o
   5  11   6       63.63       57.31     17.85 o
   6  11   6        0.45        3.20     13.85 o
   7  11   6        3.65       30.64     15.98 o
   8  11   6        0.13       20.16     25.77 o
 -10  12   6        3.03      -22.75     31.02 o
  -9  12   6        6.80       36.75     27.71 o
  -8  12   6       15.65      104.30     44.10 o
  -7  12   6        7.21       -0.02     19.75 o
  -6  12   6      151.62      161.97     26.88 o
  -5  12   6       33.65       84.90     20.77 o
  -4  12   6       17.48       29.44     12.04 o
  -3  12   6       89.73       77.29     13.96 o
  -2  12   6        3.59       -3.45     11.49 o
  -1  12   6      752.14      731.68     13.92 o
   0  12   6      127.49      119.33      9.72 o
   1  12   6       12.01       24.41     12.19 o
   2  12   6        1.28       -8.97      8.97 o
   3  12   6        6.39        3.52     17.61 o
   4  12   6       26.95       52.56     27.71 o
   5  12   6      116.99       86.21     25.01 o
   6  12   6       54.97       57.60     27.84 o
   7  12   6        1.25      -15.45     32.42 o
   8  12   6        0.44       -8.06     33.32 o
 -10  13   6        2.71       36.13     57.16 o
  -9  13   6        0.44       39.14     35.65 o
  -8  13   6        0.79       31.94     35.06 o
  -7  13   6        8.47       22.77     14.81 o
  -6  13   6       10.36       -8.64     16.47 o
  -5  13   6        3.58        8.59     14.05 o
  -4  13   6        0.06        1.89     13.42 o
  -3  13   6        0.14        5.82     17.72 o
  -2  13   6        0.27       -3.71      9.32 o
  -1  13   6       22.02       29.05     14.37 o
   0  13   6        1.06       16.81     11.40 o
   1  13   6        0.68       -4.52     13.04 o
   2  13   6        0.89      -11.96     18.33 o
   3  13   6        0.44       18.88     11.32 o
   4  13   6        8.74       13.87     21.30 o
   5  13   6        0.02        7.71     50.76 o
   6  13   6        5.12       23.58     24.43 o
   7  13   6        0.78      -16.31     25.87 o
  -9  14   6        0.42        7.21     65.85 o
  -8  14   6        3.24       60.74     33.07 o
  -7  14   6        0.03        4.66     16.63 o
  -6  14   6        0.36       23.02     18.02 o
  -5  14   6        9.37       62.67     25.03 o
  -4  14   6        1.68       -6.99     14.40 o
  -3  14   6        0.07       -4.32     19.66 o
  -2  14   6        5.56       10.54     10.45 o
  -1  14   6       11.99       -9.12     10.84 o
   0  14   6       20.25        9.96     14.79 o
   1  14   6        2.78      -11.30     11.30 o
   2  14   6        0.27      -19.21     19.21 o
   3  14   6       61.39       68.03     31.46 o
   4  14   6       52.17       28.48     25.92 o
   5  14   6       10.34       13.69     36.76 o
   6  14   6       67.31      -25.36     25.36 o
  -8  15   6        0.06      -33.27     33.27 o
  -7  15   6        9.13       33.39     34.96 o
  -6  15   6        1.92      -14.54     28.60 o
  -5  15   6        0.57      -16.57     16.57 o
  -4  15   6        0.19       38.75     17.02 o
  -3  15   6       12.16      -11.51     16.81 o
  -2  15   6       38.57       23.40     11.32 o
  -1  15   6        1.44       16.33     12.73 o
   0  15   6        0.12      -12.19     12.19 o
   1  15   6        1.23       49.34     15.94 o
   2  15   6       10.29       -4.31     16.43 o
   3  15   6       41.79       48.42     18.10 o
   4  15   6       31.80       -2.67     28.11 o
   5  15   6        0.07      -52.85     52.85 o
  -6  16   6       22.82       37.38     24.35 o
  -5  16   6       20.61       34.05     19.08 o
  -4  16   6        0.09        1.80     23.31 o
  -3  16   6        0.17        4.85     38.77 o
  -2  16   6       25.28       12.43     20.31 o
  -1  16   6        9.40       13.77     16.36 o
   0  16   6       78.12       69.85     16.97 o
   1  16   6       73.68       79.17     38.26 o
   2  16   6       21.45      -14.98     17.46 o
   3  16   6       27.73       55.01     85.94 o
  -4  17   6        0.18       28.92     30.46 o
  -3  17   6        0.99      -10.23     24.98 o
  -2  17   6        4.10      -22.69     22.69 o
  -1  17   6        0.38        7.85     27.11 o
   0  17   6        0.19       24.08     27.21 o
   1  17   6        0.03      -15.56     27.43 o
 -13   0   7       10.59       70.40     47.89 o
 -11   0   7      184.63      177.34     11.01 o
  -9   0   7     2878.82     2748.48     74.11 o
  -7   0   7      417.83      357.05     23.40 o
  -5   0   7     1006.96     1010.70     20.03 o
  -3   0   7     1158.64     1265.38     46.45 o
  -1   0   7      410.80      429.89     13.99 o
   1   0   7       51.82       59.01      7.73 o
   3   0   7      220.34      185.16      8.05 o
   5   0   7      492.56      464.08     17.69 o
   7   0   7      120.91      128.36     14.50 o
   9   0   7       49.28       78.31     34.31 o
 -13   1   7        2.60       18.65     15.26 o
 -12   1   7        0.47      -14.39     14.39 o
 -11   1   7       11.44       56.23     26.72 o
 -10   1   7       66.76       68.61      8.45 o
  -9   1   7      279.52      290.12     15.81 o
  -8   1   7       17.31       -0.30     16.05 o
  -7   1   7       11.10       17.57      9.31 o
  -6   1   7        8.17        7.41      7.93 o
  -5   1   7       19.47       18.28      8.42 o
  -4   1   7       90.48       95.04      8.27 o
  -3   1   7       23.09       32.89      8.99 o
  -2   1   7        4.79        7.79      5.42 o
  -1   1   7        2.34        7.99      5.66 o
   0   1   7        0.01        0.84      6.39 o
   1   1   7        9.55        7.88      7.11 o
   2   1   7        1.18        0.30      5.04 o
   3   1   7       16.29       18.00      4.43 o
   4   1   7        0.34       -1.69      4.47 o
   5   1   7       33.17       40.30      7.98 o
   6   1   7        2.07        2.35      8.05 o
   7   1   7        0.48       12.27     12.24 o
   8   1   7        7.76        3.24     13.65 o
   9   1   7        2.46       -4.88     15.12 o
  10   1   7        1.29        7.67     19.30 o
 -13   2   7       15.78       34.44     17.57 o
 -12   2   7       32.84       43.87     21.73 o
 -11   2   7       10.66       -6.28     14.95 o
 -10   2   7        4.11       -0.10     20.15 o
  -9   2   7       47.45       53.59     10.07 o
  -8   2   7       87.16      103.69      8.97 o
  -7   2   7       12.87       15.67      7.51 o
  -6   2   7      119.78      107.14      8.40 o
  -5   2   7        0.76       10.84      7.96 o
  -4   2   7      376.29      373.31     10.80 o
  -3   2   7       75.32       96.40      9.54 o
  -2   2   7        0.01       -5.49      5.49 o
  -1   2   7       52.74       36.52      4.78 o
   0   2   7      170.01      169.68      5.97 o
   1   2   7      516.40      525.66      7.17 o
   2   2   7       15.98        8.02      7.88 o
   3   2   7      363.52      388.57     11.14 o
   4   2   7        2.37        4.30      7.30 o
   5   2   7      243.24      247.74     12.94 o
   6   2   7      212.03      204.69     11.82 o
   7   2   7      189.08      170.13     13.42 o
   8   2   7      134.76      152.67     11.41 o
   9   2   7       15.89       14.67      8.88 o
  10   2   7       43.19       46.52     17.73 o
 -13   3   7        2.41        2.25     22.25 o
 -12   3   7        1.73       13.06     23.46 o
 -11   3   7        7.67        7.81     23.67 o
 -10   3   7      104.06       92.32     25.51 o
  -9   3   7       57.88       14.45     16.80 o
  -8   3   7        6.21       18.33      8.11 o
  -7   3   7       30.50       49.15      9.17 o
  -6   3   7        0.51        4.99      8.50 o
  -5   3   7        0.57       -4.71      7.04 o
  -4   3   7       38.87       42.29      8.02 o
  -3   3   7       43.83       48.71      6.76 o
  -2   3   7        1.28       -3.61      5.50 o
  -1   3   7        0.44       -5.57      5.57 o
   0   3   7       20.80       20.99      9.60 o
   1   3   7        0.21        4.85      6.68 o
   2   3   7        0.08       -6.89      7.16 o
   3   3   7        0.03       -7.68      7.68 o
   4   3   7       13.67       19.26      8.12 o
   5   3   7       23.30       22.74     13.97 o
   6   3   7       32.96       50.16     10.80 o
   7   3   7        0.02       10.25     11.35 o
   8   3   7        0.36        6.53     14.74 o
   9   3   7       37.54       31.91     16.49 o
  10   3   7        0.00       16.69     15.91 o
 -13   4   7        0.34      -22.53     22.53 o
 -12   4   7        0.00       -6.05     20.02 o
 -11   4   7       90.46      101.68     16.33 o
 -10   4   7     1090.07     1146.37     28.18 o
  -9   4   7      133.16      111.22     19.08 o
  -8   4   7      445.68      431.56     12.44 o
  -7   4   7      361.88      408.87     12.76 o
  -6   4   7      136.34      100.06      8.94 o
  -5   4   7       25.00       18.03      7.52 o
  -4   4   7     1024.92     1121.29     18.03 o
  -3   4   7      688.47      673.83     11.01 o
  -2   4   7     1216.09     1246.46     14.86 o
  -1   4   7        0.53       -1.67      6.75 o
   0   4   7        0.12        8.04      4.14 o
   1   4   7      670.55      684.12     11.21 o
   2   4   7       15.49       11.10      8.73 o
   3   4   7       96.14       75.84      8.55 o
   4   4   7      281.29      249.40     12.04 o
   5   4   7       73.13       77.48     13.19 o
   6   4   7        0.03       -9.03     11.18 o
   7   4   7       83.68       73.63     15.27 o
   8   4   7        7.79       18.97     16.01 o
   9   4   7      258.85      270.71     19.08 o
  10   4   7        0.20      -16.82     17.20 o
 -13   5   7       14.89        5.65     33.79 o
 -12   5   7        1.86       17.51     18.02 o
 -11   5   7      133.54      179.18     27.18 o
 -10   5   7      152.33      158.49     18.39 o
  -9   5   7        2.56       -0.50     33.48 o
  -8   5   7       14.07       -4.75     15.81 o
  -7   5   7       15.41        6.94      7.91 o
  -6   5   7       12.57        7.20      9.56 o
  -5   5   7       92.17       83.10      9.53 o
  -4   5   7       14.13       10.59      7.40 o
  -3   5   7        3.51       10.55      5.51 o
  -2   5   7        1.16        5.89      6.35 o
  -1   5   7        1.75       -6.01      6.01 o
   0   5   7        0.55        2.27      4.48 o
   1   5   7        0.00       -0.22      7.11 o
   2   5   7        1.74        8.83      9.79 o
   3   5   7        0.05       -3.22      8.19 o
   4   5   7       27.91       28.76     10.82 o
   5   5   7       47.51       38.44     10.62 o
   6   5   7        2.64        7.73     12.65 o
   7   5   7       11.34       23.38     14.81 o
   8   5   7       16.63       25.10     16.39 o
   9   5   7       86.74       91.99     19.34 o
  10   5   7        0.14      -22.11     22.11 o
 -13   6   7      102.32       91.82     22.52 o
 -12   6   7       18.25      -22.84     26.19 o
 -11   6   7       23.65       28.66     17.74 o
 -10   6   7       13.50       22.17     22.59 o
  -9   6   7        5.96       21.66     18.38 o
  -8   6   7        5.09       17.54     20.29 o
  -7   6   7      161.88      171.64      8.61 o
  -6   6   7       85.83       97.65      8.82 o
  -5   6   7      350.84      328.18      9.75 o
  -4   6   7        0.78        7.15      6.69 o
  -3   6   7       33.25       29.79      6.17 o
  -2   6   7       76.85       85.92      9.95 o
  -1   6   7      236.48      239.26      8.53 o
   0   6   7      475.90      524.44      9.69 o
   1   6   7       27.59       43.08      7.85 o
   2   6   7        0.76       11.65     10.62 o
   3   6   7      469.50      463.38     11.87 o
   4   6   7      889.53      867.75     17.53 o
   5   6   7      437.82      397.86     15.02 o
   6   6   7      157.76      167.74     15.99 o
   7   6   7      281.89      297.46     15.95 o
   8   6   7      122.13      111.28     15.79 o
   9   6   7      141.16      179.07     19.51 o
  10   6   7       12.38      -21.03     21.03 o
 -12   7   7       47.35       28.16     20.28 o
 -11   7   7       11.76       -1.53     18.18 o
 -10   7   7       24.08       11.29     23.71 o
  -9   7   7        0.19        4.89     13.76 o
  -8   7   7        2.79        7.48     12.16 o
  -7   7   7        0.24       21.77      8.37 o
  -6   7   7       27.18       36.12      9.25 o
  -5   7   7       55.19       56.93      6.80 o
  -4   7   7       24.55       41.17      6.14 o
  -3   7   7        0.08        5.80      6.55 o
  -2   7   7        5.71        5.04      6.37 o
  -1   7   7       23.44        9.66      8.01 o
   0   7   7       32.71       31.52      6.18 o
   1   7   7        6.06        5.73      7.48 o
   2   7   7        0.46        5.06      8.22 o
   3   7   7        9.81        5.29      9.92 o
   4   7   7        5.34        1.37     10.26 o
   5   7   7        7.37       13.01     10.66 o
   6   7   7        0.20        9.01     14.16 o
   7   7   7        2.88        2.03     15.37 o
   8   7   7       25.16       67.30     24.01 o
   9   7   7        7.20       54.26     28.49 o
 -12   8   7      142.14      194.96     23.95 o
 -11   8   7       43.92       46.43     19.21 o
 -10   8   7       75.20       89.30     17.28 o
  -9   8   7       20.45       15.95     16.00 o
  -8   8   7       20.74       21.39     14.31 o
  -7   8   7      240.34      213.30      9.72 o
  -6   8   7      505.59      527.87     11.43 o
  -5   8   7        4.76        7.70      6.83 o
  -4   8   7      154.54      164.67      9.36 o
  -3   8   7      103.21      103.72      8.25 o
  -2   8   7      504.49      499.48     11.96 o
  -1   8   7      838.96      843.26     12.57 o
   0   8   7      624.58      655.22     10.88 o
   1   8   7        6.35       13.11     10.41 o
   2   8   7       26.51        6.72     10.36 o
   3   8   7        0.32       -1.51     11.39 o
   4   8   7        3.58        3.26     14.19 o
   5   8   7        0.21      -12.52     12.52 o
   6   8   7      104.92      113.26     15.19 o
   7   8   7        7.41       -3.00     15.76 o
   8   8   7       63.94       88.56     19.85 o
   9   8   7        2.83       -2.28     19.73 o
 -12   9   7       42.23       55.09     34.18 o
 -11   9   7       80.84       93.47     20.84 o
 -10   9   7        2.39        0.10     16.78 o
  -9   9   7        0.09       -6.04     28.30 o
  -8   9   7        3.56       19.36     17.25 o
  -7   9   7        0.07       -0.37     12.98 o
  -6   9   7       66.44       63.81      8.19 o
  -5   9   7        0.19       -7.65      8.36 o
  -4   9   7        1.02        4.52     10.79 o
  -3   9   7        5.43       -1.72      7.38 o
  -2   9   7        2.91       -2.87      7.51 o
  -1   9   7       25.69       39.33      6.64 o
   0   9   7        0.03        2.58      9.27 o
   1   9   7        1.28        8.59     14.13 o
   2   9   7        5.01       28.35     13.25 o
   3   9   7        0.90      -14.17     14.17 o
   4   9   7        0.46       -1.64     12.06 o
   5   9   7       23.26       -4.48     16.53 o
   6   9   7        4.76        2.13     14.03 o
   7   9   7        5.02      -15.55     16.69 o
   8   9   7       31.03       17.69     17.56 o
   9   9   7        5.75      -11.27     33.84 o
 -11  10   7       50.90       -5.82     43.79 o
 -10  10   7        6.24      -13.19     22.01 o
  -9  10   7       42.81       36.85     19.64 o
  -8  10   7       18.14       25.38     14.62 o
  -7  10   7        9.30       -9.01     25.25 o
  -6  10   7       60.66       77.57     18.74 o
  -5  10   7        1.79       24.89     16.68 o
  -4  10   7       30.34       28.70      9.91 o
  -3  10   7       19.65       23.69      8.02 o
  -2  10   7       15.16        5.09      9.59 o
  -1  10   7      754.08      823.28     12.96 o
   0  10   7       23.89       17.97      7.20 o
   1  10   7       40.21       43.97      8.69 o
   2  10   7       19.21       29.94     13.65 o
   3  10   7       12.99       11.12     15.27 o
   4  10   7       25.85       39.43     13.68 o
   5  10   7      692.29      700.95     20.20 o
   6  10   7        0.67        8.12     13.68 o
   7  10   7      167.93      192.23     18.25 o
   8  10   7       33.22       68.38     21.59 o
 -11  11   7        1.00      -19.36     45.19 o
 -10  11   7       15.75        1.69     17.37 o
  -9  11   7        2.86      -14.32     52.81 o
  -8  11   7        1.94      -22.42     28.25 o
  -7  11   7        7.82       19.36     18.47 o
  -6  11   7       30.92       25.08     13.04 o
  -5  11   7       15.32        7.16     13.12 o
  -4  11   7        5.57       10.43     10.03 o
  -3  11   7        5.21        8.40      8.58 o
  -2  11   7        2.42       17.98      8.31 o
  -1  11   7       44.49       33.63      9.37 o
   0  11   7       17.39       21.34      9.13 o
   1  11   7        3.13       -3.18      9.83 o
   2  11   7        0.01       22.59     13.08 o
   3  11   7        0.88       17.62     20.99 o
   4  11   7        7.86       15.47     23.52 o
   5  11   7        0.49       -4.52     19.16 o
   6  11   7        0.01       14.92     36.51 o
   7  11   7        2.38       13.43     19.98 o
 -10  12   7       58.71       48.77     39.27 o
  -9  12   7        0.57       32.79     31.06 o
  -8  12   7       19.77       34.82     36.87 o
  -7  12   7       95.70       70.47     14.58 o
  -6  12   7       13.31       34.80     14.61 o
  -5  12   7        6.42        3.96     13.14 o
  -4  12   7        0.89      -16.02     18.67 o
  -3  12   7        0.72        3.79      9.29 o
  -2  12   7        4.73        2.31      9.61 o
  -1  12   7       36.26       26.72      9.47 o
   0  12   7      406.67      410.55     14.89 o
   1  12   7       64.01       79.73     15.51 o
   2  12   7       20.71       36.09      8.83 o
   3  12   7       66.09       43.82     20.97 o
   4  12   7       38.13       34.58     22.81 o
   5  12   7       12.82      -16.48     26.77 o
   6  12   7        0.89        0.70     29.39 o
   7  12   7        3.55       -9.42     31.79 o
  -9  13   7        0.53      -16.46     35.27 o
  -8  13   7        0.00        2.86     30.95 o
  -7  13   7       14.13       10.55     20.93 o
  -6  13   7        4.26       33.09     17.74 o
  -5  13   7        0.00       -7.61     15.71 o
  -4  13   7        1.58       25.92     14.43 o
  -3  13   7        1.51       -5.69     10.46 o
  -2  13   7        4.60        0.78     10.36 o
  -1  13   7       20.08       -2.34     10.56 o
   0  13   7       27.40       31.09     10.30 o
   1  13   7        1.15       25.67     10.61 o
   2  13   7        0.43       41.99     17.14 o
   3  13   7        1.22       -7.24     25.04 o
   4  13   7        0.99       16.69     27.02 o
   5  13   7        3.64       24.87     23.17 o
   6  13   7        8.03       26.63     36.28 o
  -8  14   7       19.49       98.38     43.08 o
  -7  14   7        2.14       20.09     19.57 o
  -6  14   7        0.59       10.16     17.17 o
  -5  14   7       10.16       25.61     17.66 o
  -4  14   7        1.10       13.68     14.71 o
  -3  14   7       10.88        3.23     13.92 o
  -2  14   7       65.51       94.17     12.85 o
  -1  14   7       18.86       17.58     12.10 o
   0  14   7       41.21       69.50     12.55 o
   1  14   7       25.74       12.54     12.40 o
   2  14   7       23.03       26.36     13.98 o
   3  14   7       80.76       67.02     31.57 o
   4  14   7       89.58       94.03     33.69 o
   5  14   7       22.89       17.56     34.62 o
  -7  15   7        1.97      -14.36     39.12 o
  -6  15   7        3.85       -2.24     18.24 o
  -5  15   7        2.33        1.19     20.82 o
  -4  15   7        0.36       14.68     16.36 o
  -3  15   7        0.68       -6.60     14.65 o
  -2  15   7       14.34       20.50     13.13 o
  -1  15   7        0.43       24.37     13.94 o
   0  15   7        3.60        5.49     20.73 o
   1  15   7        7.20       19.73     15.55 o
   2  15   7        0.98      -11.92     16.34 o
   3  15   7        1.80       29.79     27.64 o
   4  15   7        0.83      -31.62     31.62 o
  -5  16   7       26.56       47.31     26.22 o
  -4  16   7        0.10       12.75     18.83 o
  -3  16   7        0.28      -17.13     22.03 o
  -2  16   7       24.92       26.09     32.32 o
  -1  16   7        2.65       -9.21     16.30 o
   0  16   7       51.30       54.07     16.88 o
   1  16   7       49.70       17.74     22.26 o
   2  16   7        0.31       25.80     31.86 o
 -12   0   8       42.10       33.65     19.33 o
 -10   0   8       54.25       49.31     14.75 o
  -8   0   8        5.10       -3.38     18.21 o
  -6   0   8      374.67      390.26     22.78 o
  -4   0   8      398.33      388.76     17.19 o
  -2   0   8      618.25      578.61     16.31 o
   0   0   8      183.83      217.63     33.64 o
   2   0   8      295.06      236.75     24.38 o
   4   0   8       80.30      113.98     17.81 o
   6   0   8       29.59       30.27     26.52 o
   8   0   8      172.46      162.73     37.10 o
  10   0   8        2.12      -13.64     40.06 o
 -13   1   8        0.20       -9.22     31.80 o
 -12   1   8        2.86       -8.95     12.27 o
 -11   1   8        0.01       -0.56     11.00 o
 -10   1   8        0.54        6.66     20.42 o
  -9   1   8        0.15      -11.41     11.41 o
  -8   1   8        2.09       -4.54      9.17 o
  -7   1   8        1.75        2.64      8.37 o
  -6   1   8        2.30        2.07      8.32 o
  -5   1   8        0.00        8.58      7.50 o
  -4   1   8        0.00       -1.89      7.15 o
  -3   1   8       48.81       69.13      9.76 o
  -2   1   8       59.76       60.79      6.65 o
  -1   1   8        7.99       12.11      7.69 o
   0   1   8        0.06       14.43      9.92 o
   1   1   8       21.19       11.92      5.42 o
   2   1   8       60.25       45.35      5.25 o
   3   1   8       87.78       75.46      7.83 o
   4   1   8        7.24       11.71      8.82 o
   5   1   8      268.62      277.18     12.45 o
   6   1   8      147.90      116.63     11.08 o
   7   1   8       42.23       41.77     11.96 o
   8   1   8      179.45      197.59     14.21 o
   9   1   8        9.12      -10.79     16.80 o
  10   1   8       27.05       79.22     24.42 o
 -13   2   8        3.29       30.67     21.39 o
 -12   2   8        7.69       29.84     17.09 o
 -11   2   8      110.65      156.29     25.43 o
 -10   2   8        0.54        0.33     15.81 o
  -9   2   8       15.13       10.81     10.60 o
  -8   2   8        9.25       20.62     16.95 o
  -7   2   8       18.21       12.86      8.17 o
  -6   2   8      264.55      247.43     11.26 o
  -5   2   8      129.40      106.47     11.54 o
  -4   2   8       51.20       56.51     10.30 o
  -3   2   8      676.46      617.87     11.55 o
  -2   2   8       48.82       25.88      6.49 o
  -1   2   8      136.58      151.02      7.09 o
   0   2   8      120.24      106.56      6.23 o
   1   2   8      114.27      115.86      4.42 o
   2   2   8        7.80       14.93      8.25 o
   3   2   8      394.10      378.93     10.99 o
   4   2   8        0.46       -9.83      9.83 o
   5   2   8     1051.85     1023.86     21.10 o
   6   2   8      170.49      153.92     13.60 o
   7   2   8       82.00       93.59     13.20 o
   8   2   8       17.76       49.93     16.42 o
   9   2   8        8.91       48.80     19.13 o
  10   2   8       12.52       59.02     28.55 o
 -13   3   8        3.33      -10.82     39.93 o
 -12   3   8        1.42        1.00     22.07 o
 -11   3   8        5.94       51.21     20.18 o
 -10   3   8        1.79        4.09     20.22 o
  -9   3   8        2.27       -0.36      9.91 o
  -8   3   8        5.51       13.43      9.35 o
  -7   3   8        0.01       -0.01     11.78 o
  -6   3   8       46.71       64.69     10.07 o
  -5   3   8        2.82        6.46      9.49 o
  -4   3   8       21.68       12.95      7.68 o
  -3   3   8       10.45       -0.01      7.09 o
  -2   3   8      168.02      156.13      7.35 o
  -1   3   8        3.36        3.19      6.32 o
   0   3   8       13.89       24.77      6.93 o
   1   3   8       32.99       39.75     11.06 o
   2   3   8        0.87       -1.64      7.80 o
   3   3   8       10.70       -4.31      9.34 o
   4   3   8        3.65        1.26      8.82 o
   5   3   8      337.59      332.12     12.95 o
   6   3   8       61.96       58.82     11.75 o
   7   3   8      178.53      179.06     15.14 o
   8   3   8        8.76       -1.65     15.96 o
   9   3   8       12.04       43.46     19.49 o
  10   3   8        0.65      -24.92     27.48 o
 -13   4   8       21.18       21.88     22.28 o
 -12   4   8      166.24      163.13     20.86 o
 -11   4   8       58.78       56.78     28.02 o
 -10   4   8      185.47      164.24     19.41 o
  -9   4   8      168.03      175.40     17.93 o
  -8   4   8       46.20       19.72     11.23 o
  -7   4   8       72.31       58.22     10.88 o
  -6   4   8      601.82      604.13     17.70 o
  -5   4   8      156.13      159.98     10.14 o
  -4   4   8       59.86       57.43      9.60 o
  -3   4   8       89.52       88.21      8.10 o
  -2   4   8     1719.49     1717.30     19.63 o
  -1   4   8      412.14      383.35     10.03 o
   0   4   8        8.25       19.10      4.60 o
   1   4   8        3.75        8.92      8.76 o
   2   4   8       27.66       15.92     10.65 o
   3   4   8      180.60      163.71     10.88 o
   4   4   8        7.08       -5.22     10.34 o
   5   4   8       45.68       49.23     12.95 o
   6   4   8        3.69       -2.53     12.84 o
   7   4   8      157.48      133.89     15.67 o
   8   4   8       12.24       -6.77     18.14 o
   9   4   8        1.62      -20.05     20.05 o
 -13   5   8        1.31        1.74     32.45 o
 -12   5   8        0.00      -16.20     19.38 o
 -11   5   8        2.93       24.98     22.62 o
 -10   5   8        0.94       20.19     20.03 o
  -9   5   8        1.67       20.50     17.63 o
  -8   5   8        7.84        3.36     10.93 o
  -7   5   8        0.00      -10.33     10.33 o
  -6   5   8       16.66       -4.61      9.11 o
  -5   5   8       36.75       39.09      9.85 o
  -4   5   8       15.58        5.25     13.52 o
  -3   5   8       10.46       14.07      6.87 o
  -2   5   8      694.01      700.79     13.23 o
  -1   5   8       47.02       52.43      7.21 o
   0   5   8       30.81       30.70      7.58 o
   1   5   8       17.21       30.24      7.74 o
   2   5   8        4.19       -2.86      8.13 o
   3   5   8      125.25      144.35     10.47 o
   4   5   8        0.40        8.16     11.16 o
   5   5   8        0.13       -0.95     10.69 o
   6   5   8      145.01      162.89     14.81 o
   7   5   8      119.74      113.66     16.44 o
   8   5   8        1.20      -11.03     24.02 o
   9   5   8        4.16        9.42     21.80 o
 -12   6   8        0.18      -20.49     20.49 o
 -11   6   8        3.47       48.50     23.11 o
 -10   6   8      224.39      210.88     21.86 o
  -9   6   8        1.70      -20.14     20.14 o
  -8   6   8        9.56       -0.36      9.47 o
  -7   6   8        3.26      -11.51     17.20 o
  -6   6   8       11.27        8.32      8.82 o
  -5   6   8       94.02       87.80     10.11 o
  -4   6   8       67.81       81.30      9.06 o
  -3   6   8       21.94       24.94      8.38 o
  -2   6   8      747.20      709.03     13.51 o
  -1   6   8       32.39       36.85     10.39 o
   0   6   8      352.06      356.04     12.38 o
   1   6   8      148.85      169.12      9.15 o
   2   6   8       29.99       16.67     10.34 o
   3   6   8       58.86       50.29     10.15 o
   4   6   8       54.24       62.35     10.19 o
   5   6   8       27.55       30.14     12.12 o
   6   6   8      419.71      438.25     16.84 o
   7   6   8        7.49      -16.41     16.41 o
   8   6   8        4.71        2.23     19.97 o
   9   6   8        0.75        3.86     22.43 o
 -12   7   8        0.01        3.44     21.54 o
 -11   7   8        0.13        1.09     20.06 o
 -10   7   8       14.03       12.45     23.20 o
  -9   7   8        0.73       17.85     20.03 o
  -8   7   8        2.33       -6.89      9.74 o
  -7   7   8       11.68       12.67     12.20 o
  -6   7   8        5.82        4.23     16.55 o
  -5   7   8       11.58       26.56      8.62 o
  -4   7   8        1.71       -6.83     10.00 o
  -3   7   8       35.36       30.18     11.14 o
  -2   7   8        3.73       -7.89      7.89 o
  -1   7   8      179.95      189.36      9.28 o
   0   7   8        3.68       -1.91     11.10 o
   1   7   8       22.34       13.60     10.08 o
   2   7   8        1.83        7.79      9.90 o
   3   7   8        0.25       -4.40      9.89 o
   4   7   8       57.02       24.47     11.21 o
   5   7   8        6.56        9.77     14.25 o
   6   7   8      167.96      181.35     17.31 o
   7   7   8        3.55      -11.54     18.91 o
   8   7   8        0.16       17.53     20.41 o
   9   7   8       34.72       39.77     28.07 o
 -12   8   8        5.75       31.01     22.63 o
 -11   8   8      577.97      609.72     25.38 o
 -10   8   8       16.89        7.06     24.33 o
  -9   8   8        1.93       12.20     25.21 o
  -8   8   8       43.33       56.46     15.42 o
  -7   8   8      312.37      282.69     14.21 o
  -6   8   8      217.06      168.34     10.99 o
  -5   8   8      274.07      293.87     11.41 o
  -4   8   8       67.56       61.37     10.83 o
  -3   8   8       42.33       18.68      7.48 o
  -2   8   8      221.30      229.85     11.67 o
  -1   8   8     1105.27     1150.94     25.19 o
   0   8   8       20.90        5.31     10.21 o
   1   8   8        0.47       15.17     11.48 o
   2   8   8       11.68       13.40     10.29 o
   3   8   8       62.84       71.51     10.23 o
   4   8   8      169.56      190.53     13.33 o
   5   8   8        4.82       -3.37     14.53 o
   6   8   8       96.51       82.45     18.19 o
   7   8   8        7.04       13.87     17.23 o
   8   8   8        2.02       11.36     21.08 o
 -11   9   8        4.04       -3.57     21.83 o
 -10   9   8        1.65       39.77     52.87 o
  -9   9   8        1.74       10.01     25.95 o
  -8   9   8        0.28       23.23     20.25 o
  -7   9   8       31.06        3.45     13.38 o
  -6   9   8        1.15       -6.80     13.62 o
  -5   9   8        2.81       -4.37     11.09 o
  -4   9   8       36.44       23.66      9.99 o
  -3   9   8       47.80       54.62      8.71 o
  -2   9   8       66.24       62.00      8.51 o
  -1   9   8      419.63      430.31     11.52 o
   0   9   8       27.69       38.94     13.59 o
   1   9   8        8.00       17.43     13.07 o
   2   9   8       14.39       18.39     12.16 o
   3   9   8        7.09       21.09     11.62 o
   4   9   8      124.58      124.04     25.58 o
   5   9   8        0.13        5.00     17.12 o
   6   9   8        0.68       10.95     17.42 o
   7   9   8        7.85       18.96     20.01 o
   8   9   8        0.23        6.80     26.23 o
 -11  10   8        9.90        5.62     52.92 o
 -10  10   8        3.61      -24.18     33.47 o
  -9  10   8       26.38       14.75     22.74 o
  -8  10   8        8.46       14.78     16.63 o
  -7  10   8       74.45       10.41     40.49 o
  -6  10   8        0.01       18.46     10.49 o
  -5  10   8        1.25        8.98     10.59 o
  -4  10   8       29.59       29.55     10.71 o
  -3  10   8       23.36       27.30      8.84 o
  -2  10   8       45.65       31.27      8.46 o
  -1  10   8       19.45       30.71      8.11 o
   0  10   8       28.04       33.19     13.09 o
   1  10   8       19.11       31.26     14.19 o
   2  10   8      102.14       96.92     15.89 o
   3  10   8      105.29      107.48     15.71 o
   4  10   8       41.66       21.23     16.19 o
   5  10   8      103.30      123.71     21.13 o
   6  10   8       29.51        5.25     18.65 o
   7  10   8        7.49       13.29     24.86 o
 -10  11   8        4.25      -14.99     36.72 o
  -9  11   8        0.02      128.17    115.39 o
  -8  11   8        1.35       37.10     30.69 o
  -7  11   8        2.17       31.21     28.43 o
  -6  11   8        4.15       -6.92     15.35 o
  -5  11   8       20.11       22.58     11.59 o
  -4  11   8        8.20       -4.30     10.50 o
  -3  11   8        3.37        3.97     14.74 o
  -2  11   8       11.53       18.58     10.99 o
  -1  11   8        1.90       10.38      9.59 o
   0  11   8       81.78       85.51     11.42 o
   1  11   8        1.60        3.76     14.42 o
   2  11   8       16.50       15.99     18.06 o
   3  11   8        0.43       -8.03     19.01 o
   4  11   8        0.18      -18.10     18.10 o
   5  11   8       29.31       34.16     21.34 o
   6  11   8        0.01       13.35     22.56 o
   7  11   8        0.25       34.78     52.56 o
  -9  12   8        0.20       27.22     56.05 o
  -8  12   8        0.60      -24.29     44.77 o
  -7  12   8       49.21       28.59     15.52 o
  -6  12   8      273.26      247.43     17.60 o
  -5  12   8        1.10       26.63     19.67 o
  -4  12   8        4.70       13.35     11.16 o
  -3  12   8        2.27        6.96     10.62 o
  -2  12   8        3.52       22.93     10.68 o
  -1  12   8      192.13      199.30     11.55 o
   0  12   8      205.82      205.17     13.72 o
   1  12   8        4.30       -2.44     14.94 o
   2  12   8        2.80       12.40     25.01 o
   3  12   8       15.65       23.63     19.83 o
   4  12   8        7.19        0.34     20.61 o
   5  12   8       85.95       34.93     23.18 o
   6  12   8        2.01       22.96     39.53 o
  -8  13   8        2.47       63.86     57.33 o
  -7  13   8        0.57       -5.59     18.95 o
  -6  13   8       15.19       17.29     18.79 o
  -5  13   8        0.59       25.16     15.95 o
  -4  13   8        0.03        3.51     16.18 o
  -3  13   8        3.78        4.65     10.60 o
  -2  13   8       14.27       13.26     10.54 o
  -1  13   8       18.51       20.90     11.35 o
   0  13   8      160.36      188.91     12.65 o
   1  13   8        3.65        8.26     10.10 o
   2  13   8        0.83        7.07     33.03 o
   3  13   8        5.18       24.22     33.78 o
   4  13   8        3.90       20.42     21.88 o
   5  13   8       22.81       32.26     34.96 o
  -7  14   8        0.41      -11.00     19.64 o
  -6  14   8        8.38       64.30     27.01 o
  -5  14   8        0.10       35.19     19.40 o
  -4  14   8        1.42       24.98     16.94 o
  -3  14   8        1.13       -0.17     15.37 o
  -2  14   8       15.65       32.52     17.66 o
  -1  14   8        4.95       28.85     12.65 o
   0  14   8       31.06       53.80     14.85 o
   1  14   8        3.61        4.12     12.90 o
   2  14   8        3.86       32.88     22.04 o
   3  14   8        2.98        3.92     37.62 o
   4  14   8       97.96       78.57     31.98 o
  -6  15   8        4.48        6.37     29.83 o
  -5  15   8        5.50       45.68     20.50 o
  -4  15   8        1.09       -9.57     19.97 o
  -3  15   8        2.10      -18.17     18.17 o
  -2  15   8        0.93      -15.53     15.53 o
  -1  15   8        2.61      -15.77     15.77 o
   0  15   8        0.34       14.58     14.49 o
   1  15   8       34.91       -0.04     27.43 o
   2  15   8        0.01       10.08     31.63 o
  -3  16   8        0.08      -25.34     25.34 o
  -2  16   8        8.35       53.07     21.99 o
  -1  16   8        0.00       -5.26     18.96 o
   0  16   8       13.62      -29.99     45.80 o
 -13   0   9      301.38      356.68     46.47 o
 -11   0   9        0.00        1.00     16.44 o
  -9   0   9      260.04      194.88     34.82 o
  -7   0   9      196.05      161.48     15.14 o
  -5   0   9      645.97      661.52     18.87 o
  -3   0   9     5910.79     5963.22    130.88 o
  -1   0   9        2.39       13.94     12.32 o
   1   0   9       13.04       15.52     14.57 o
   3   0   9       49.12       38.69     10.42 o
   5   0   9       10.11       16.30     10.06 o
   7   0   9        2.52       -1.72     28.48 o
   9   0   9        6.24        0.31     33.30 o
 -13   1   9       11.45       52.93     39.67 o
 -12   1   9        4.87        7.45     16.08 o
 -11   1   9        4.93       16.45     12.01 o
 -10   1   9        0.01       -1.86     10.33 o
  -9   1   9       33.19       17.32     10.38 o
  -8   1   9        1.99        1.54      8.96 o
  -7   1   9      106.96      116.54     11.88 o
  -6   1   9       13.94        1.89      7.75 o
  -5   1   9      238.21      245.01     11.18 o
  -4   1   9      154.53      129.71     10.55 o
  -3   1   9     4100.52     4087.44     48.85 o
  -2   1   9      134.31      129.25      8.32 o
  -1   1   9        5.85       -8.51      8.51 o
   0   1   9      281.09      288.96     17.45 o
   1   1   9       91.81       88.81      7.00 o
   2   1   9      235.33      217.21     10.64 o
   3   1   9       95.17       47.17     15.21 o
   4   1   9      225.77      198.80     11.61 o
   5   1   9        2.20        6.53     10.65 o
   6   1   9       48.99       22.93     11.93 o
   7   1   9       43.73       34.83     17.11 o
   8   1   9       45.36       69.25     40.70 o
   9   1   9        2.73      -20.69     30.93 o
 -12   2   9       21.15       49.03     19.85 o
 -11   2   9       47.02       41.99     16.79 o
 -10   2   9        3.26        2.53     12.34 o
  -9   2   9       14.47        3.25     11.03 o
  -8   2   9        1.07       -5.84     11.39 o
  -7   2   9      165.26      142.69     15.13 o
  -6   2   9       17.66       20.12     11.35 o
  -5   2   9        1.60       -8.76     10.60 o
  -4   2   9      370.99      372.08     17.48 o
  -3   2   9      269.01      292.57     10.37 o
  -2   2   9      197.42      193.58      9.81 o
  -1   2   9        4.63       14.95      7.97 o
   0   2   9      319.43      307.17      9.42 o
   1   2   9        4.30        0.82      4.23 o
   2   2   9      176.30      171.42     10.15 o
   3   2   9        0.16        7.84      9.37 o
   4   2   9      197.24      167.90     11.65 o
   5   2   9        6.21       14.67     11.19 o
   6   2   9       13.66       39.86     13.09 o
   7   2   9        2.81      -15.34     15.34 o
   8   2   9        2.60        9.16     15.89 o
   9   2   9        0.47       45.55     36.69 o
 -13   3   9       20.09       55.25     55.51 o
 -12   3   9       27.18       25.68     23.84 o
 -11   3   9       21.55       19.64     31.45 o
 -10   3   9        0.00       21.03     14.85 o
  -9   3   9       18.25       14.18     11.17 o
  -8   3   9       30.09       25.50     11.06 o
  -7   3   9      103.04       86.19     10.87 o
  -6   3   9        0.65       11.96     10.16 o
  -5   3   9        2.19       -9.35      9.35 o
  -4   3   9     1108.25     1112.29     21.02 o
  -3   3   9        2.95       20.52      8.34 o
  -2   3   9      476.84      469.56     14.76 o
  -1   3   9       77.50       73.24      9.60 o
   0   3   9      175.25      178.33     10.63 o
   1   3   9      143.88      126.87      9.24 o
   2   3   9      303.52      277.04     10.69 o
   3   3   9       13.18        9.99     11.75 o
   4   3   9       51.01       60.20     11.70 o
   5   3   9        8.53       19.78     10.92 o
   6   3   9        6.26        4.59     11.85 o
   7   3   9       49.70       17.48     27.63 o
   8   3   9      112.69      144.56     18.38 o
   9   3   9       26.64       53.74     33.85 o
 -12   4   9      104.77      110.86     19.98 o
 -11   4   9       66.18       78.04     25.56 o
 -10   4   9       45.00       50.05     21.76 o
  -9   4   9        0.87      -10.36     10.36 o
  -8   4   9      255.33      208.50     16.14 o
  -7   4   9       99.69      116.03     26.02 o
  -6   4   9      126.55      124.88     11.20 o
  -5   4   9       20.88       -1.08     12.84 o
  -4   4   9     1319.94     1327.60     21.58 o
  -3   4   9      368.60      409.72     12.24 o
  -2   4   9     1174.09     1206.47     16.96 o
  -1   4   9      109.48      115.54      8.94 o
   0   4   9       24.01       27.65      8.70 o
   1   4   9       45.05       37.21      9.21 o
   2   4   9        3.66       15.55     10.08 o
   3   4   9        3.58      -11.21     11.21 o
   4   4   9       11.03       18.04     10.91 o
   5   4   9        4.18      -13.02     13.02 o
   6   4   9       14.19       14.48     17.13 o
   7   4   9        3.29       -8.17     16.10 o
   8   4   9        0.77       -4.20     16.86 o
 -12   5   9        1.61      -16.82     21.13 o
 -11   5   9        8.92       27.94     24.45 o
 -10   5   9        8.07       31.00     41.66 o
  -9   5   9        6.07       -4.03     14.87 o
  -8   5   9      120.66      116.94     13.95 o
  -7   5   9      126.64      115.02     14.90 o
  -6   5   9        0.02        2.82     12.09 o
  -5   5   9       14.96        0.75      9.89 o
  -4   5   9      332.41      326.85     13.30 o
  -3   5   9      148.33      138.76      8.87 o
  -2   5   9     2057.11     2114.63     25.40 o
  -1   5   9      154.57      165.33      8.05 o
   0   5   9      181.09      192.58     11.99 o
   1   5   9      115.49       99.82     10.26 o
   2   5   9        8.51       26.51     10.67 o
   3   5   9        9.46       10.88     12.02 o
   4   5   9      434.51      416.82     15.60 o
   5   5   9        3.76       11.09     11.80 o
   6   5   9        0.06        4.66     16.70 o
   7   5   9        1.69       -2.05     17.40 o
   8   5   9        5.69        6.88     19.03 o
 -12   6   9       36.40       29.97     22.39 o
 -11   6   9        3.19      -23.58     23.58 o
 -10   6   9        0.94       35.53     19.89 o
  -9   6   9        2.29       15.23     17.70 o
  -8   6   9       88.28       88.30     13.00 o
  -7   6   9       54.11       51.62     19.47 o
  -6   6   9       53.30       51.82     12.04 o
  -5   6   9        4.03       13.39     15.38 o
  -4   6   9       10.50        4.44      9.87 o
  -3   6   9        5.88       11.89      9.58 o
  -2   6   9      334.33      346.51     13.26 o
  -1   6   9       27.35       25.04      8.77 o
   0   6   9       48.28       34.48      9.85 o
   1   6   9        3.36        5.44     11.47 o
   2   6   9       19.50        8.67     11.35 o
   3   6   9       11.54       10.75     15.63 o
   4   6   9      142.14      163.79     14.39 o
   5   6   9        1.54       -4.29     13.90 o
   6   6   9       16.05       43.46     15.84 o
   7   6   9        1.70       -3.53     18.79 o
   8   6   9        4.19       17.08     23.56 o
 -12   7   9       37.36      131.74     29.88 o
 -11   7   9        6.92      -25.03     25.03 o
 -10   7   9        0.10       -4.18     24.03 o
  -9   7   9        6.57       41.39     21.87 o
  -8   7   9       32.42       21.04     13.83 o
  -7   7   9        0.13        8.43     12.94 o
  -6   7   9       97.24       77.47     11.53 o
  -5   7   9       27.77       28.52     10.78 o
  -4   7   9        2.56       -2.43     10.67 o
  -3   7   9       19.57       -2.75      9.75 o
  -2   7   9       35.51       27.70      9.83 o
  -1   7   9      390.40      392.22     11.97 o
   0   7   9       17.65        2.47     11.86 o
   1   7   9        1.04        5.14     10.75 o
   2   7   9        5.99        8.92     12.46 o
   3   7   9        0.39       12.39     12.23 o
   4   7   9       52.55       51.89     15.51 o
   5   7   9       20.22       21.64     21.27 o
   6   7   9       75.48       92.60     16.59 o
   7   7   9        7.30        7.02     18.19 o
   8   7   9        9.01       24.10     22.78 o
 -11   8   9        1.61      -20.65     37.99 o
 -10   8   9       37.80       74.78     24.47 o
  -9   8   9        1.19       14.06     24.92 o
  -8   8   9        4.46       23.77     11.51 o
  -7   8   9        3.05        4.77     16.57 o
  -6   8   9       68.62       49.96     12.65 o
  -5   8   9      416.87      421.61     17.45 o
  -4   8   9       13.96       29.08     12.24 o
  -3   8   9       13.29        6.94     11.41 o
  -2   8   9       35.11       22.09      9.00 o
  -1   8   9      173.81      169.42      8.90 o
   0   8   9       20.87      -11.69     13.38 o
   1   8   9       10.95        3.31     12.80 o
   2   8   9        7.82       11.64     14.11 o
   3   8   9        0.10       -6.84     17.04 o
   4   8   9        0.02       -1.90     14.22 o
   5   8   9        0.14       19.96     16.06 o
   6   8   9       32.26       17.09     16.56 o
   7   8   9        0.65        6.36     21.25 o
 -11   9   9        4.21      -28.91     28.91 o
 -10   9   9        1.39       24.00     27.19 o
  -9   9   9       10.33       53.06     22.24 o
  -8   9   9       20.30       22.24     12.81 o
  -7   9   9       44.71       36.83     12.56 o
  -6   9   9       80.09       82.99     19.12 o
  -5   9   9        6.16        4.16     13.53 o
  -4   9   9       13.08       73.67     20.38 o
  -3   9   9       23.16       29.32     12.37 o
  -2   9   9        8.81       -5.14      9.85 o
  -1   9   9      622.96      648.80     13.64 o
   0   9   9       42.32       48.31     13.23 o
   1   9   9       33.36       29.33     13.53 o
   2   9   9       20.30       40.94     14.73 o
   3   9   9      151.33      171.64     17.44 o
   4   9   9       31.33       56.76     20.82 o
   5   9   9      203.96      206.99     18.12 o
   6   9   9       20.49       26.48     17.33 o
   7   9   9        2.55      -28.13     28.13 o
 -10  10   9        4.16       31.90     34.04 o
  -9  10   9        4.56      -22.41     22.41 o
  -8  10   9       11.95      -44.88     44.88 o
  -7  10   9       11.22        0.58     14.25 o
  -6  10   9       33.36       38.04     17.29 o
  -5  10   9       13.76       35.59     18.23 o
  -4  10   9        6.26      -11.66     11.66 o
  -3  10   9        0.20        3.05     11.52 o
  -2  10   9        0.87       -2.53     10.44 o
  -1  10   9       66.65       48.97      9.67 o
   0  10   9       14.09       -0.28     19.18 o
   1  10   9        0.63       -7.95     14.52 o
   2  10   9        0.35       -5.88     16.64 o
   3  10   9       43.94       50.12     19.55 o
   4  10   9        0.15       19.03     17.04 o
   5  10   9       57.25       69.94     23.16 o
   6  10   9        2.06       11.70     19.87 o
  -9  11   9        6.12        5.67     30.66 o
  -8  11   9       18.15        7.83     38.96 o
  -7  11   9        4.72       20.28     23.96 o
  -6  11   9        0.03       12.11     14.45 o
  -5  11   9       50.88       19.92     13.54 o
  -4  11   9       10.01        8.38     12.05 o
  -3  11   9        4.07        4.96     10.39 o
  -2  11   9        9.21        5.05     10.44 o
  -1  11   9        1.13      -14.33     14.33 o
   0  11   9       79.05       63.05     16.63 o
   1  11   9        3.55       31.13     14.56 o
   2  11   9        0.31       -8.18     25.92 o
   3  11   9       71.49       90.86     18.62 o
   4  11   9       13.39       22.40     19.34 o
   5  11   9       47.59      148.03     28.69 o
  -9  12   9        6.30      -12.39     39.94 o
  -8  12   9       20.31      -36.34     36.34 o
  -7  12   9        1.21       -3.19     26.17 o
  -6  12   9       35.91       35.17     20.60 o
  -5  12   9       72.65       45.26     17.10 o
  -4  12   9        0.94       29.81     14.51 o
  -3  12   9        4.96        4.03     11.20 o
  -2  12   9        0.47        2.16     11.41 o
  -1  12   9        0.52       -2.67     15.46 o
   0  12   9        9.29        3.46     16.68 o
   1  12   9        4.42       38.32     22.12 o
   2  12   9        3.17       31.89     29.75 o
   3  12   9        7.03       56.71     26.23 o
   4  12   9        0.00       42.51     31.05 o
   5  12   9       10.36      -44.30     73.77 o
  -8  13   9        4.40       37.70     37.15 o
  -7  13   9        6.43       31.50     18.84 o
  -6  13   9        6.82       10.32     18.51 o
  -5  13   9        8.00       24.41     18.49 o
  -4  13   9       12.51        7.33     16.80 o
  -3  13   9       16.92        1.02     12.61 o
  -2  13   9       27.17       38.61     17.54 o
  -1  13   9        1.14       -0.55     13.14 o
   0  13   9      100.86       97.28     19.09 o
   1  13   9       17.79       51.55     23.53 o
   2  13   9       18.78       17.65     27.00 o
   3  13   9        0.53        4.92     54.29 o
   4  13   9       79.73       34.28     43.28 o
  -6  14   9        5.02        9.64     23.27 o
  -5  14   9        0.45      -19.43     19.43 o
  -4  14   9        0.13        4.39     19.14 o
  -3  14   9        1.27       -3.68     18.46 o
  -2  14   9        5.49       -1.63     15.60 o
  -1  14   9        0.52       31.49     22.42 o
   0  14   9        4.28       32.23     19.33 o
   1  14   9        9.03       39.90     25.63 o
   2  14   9        9.32       -1.58     33.28 o
  -4  15   9        2.32       -4.42     21.66 o
  -3  15   9        3.31       24.11     30.07 o
  -2  15   9        0.29       -5.99     18.28 o
  -1  15   9        3.24       -8.98     24.33 o
   0  15   9        2.99      -26.57     26.57 o
 -12   0  10       37.42       87.77     45.63 o
 -10   0  10       64.91       78.70     19.64 o
  -8   0  10      298.47      281.84     17.86 o
  -6   0  10       29.47       -3.67     14.91 o
  -4   0  10        5.12       26.50     13.18 o
  -2   0  10      166.78      162.75     15.22 o
   0   0  10        0.27       35.50     19.98 o
   2   0  10       21.20       22.20     10.33 o
   4   0  10       12.74       31.09     27.25 o
   6   0  10        0.41       29.63     29.40 o
   8   0  10       13.69      -44.74     44.74 o
 -12   1  10       36.64        7.38     23.07 o
 -11   1  10        0.61      -11.03     14.17 o
 -10   1  10      140.55      136.56     13.76 o
  -9   1  10       49.73       39.74     11.86 o
  -8   1  10      900.49      872.91     21.88 o
  -7   1  10        1.43        4.28      9.02 o
  -6   1  10      110.10       92.78     10.11 o
  -5   1  10       19.31        3.76      9.47 o
  -4   1  10      271.71      246.87     13.11 o
  -3   1  10      580.96      545.75     14.07 o
  -2   1  10      616.48      619.95     13.11 o
  -1   1  10      618.09      602.74     13.11 o
   0   1  10      582.37      559.28     18.55 o
   1   1  10       10.29       11.45      6.94 o
   2   1  10        0.01      -13.84     13.84 o
   3   1  10      226.69      213.81     14.18 o
   4   1  10        7.40        7.98     12.10 o
   5   1  10       21.58       13.71     15.73 o
   6   1  10        3.88       -1.08     13.62 o
   7   1  10        0.06       45.01     28.57 o
   8   1  10      268.30      278.58     30.58 o
 -12   2  10       10.94      -15.27     25.07 o
 -11   2  10        2.05       -4.33     12.79 o
 -10   2  10       17.20        5.72     14.07 o
  -9   2  10       38.85       36.23     14.84 o
  -8   2  10       90.09       82.05     14.58 o
  -7   2  10        0.13       -9.05      9.61 o
  -6   2  10        0.97        7.31     12.32 o
  -5   2  10        0.86        4.50     12.63 o
  -4   2  10       66.70       56.75      9.89 o
  -3   2  10      126.94      143.77     10.42 o
  -2   2  10        0.03       -1.93      9.11 o
  -1   2  10      133.12      163.18      9.29 o
   0   2  10        1.54       18.16     17.07 o
   1   2  10        0.01       -3.13     10.07 o
   2   2  10       19.04       26.67     10.93 o
   3   2  10       13.17       40.11     12.64 o
   4   2  10        2.13       -9.68     11.64 o
   5   2  10        0.19      -11.83     11.83 o
   6   2  10        0.05       -4.60     18.28 o
   7   2  10        0.32      -17.55     17.55 o
   8   2  10        6.63        1.28     27.16 o
 -12   3  10       13.27       13.00     33.18 o
 -11   3  10       16.06        5.90     22.03 o
 -10   3  10       68.57       35.64     24.76 o
  -9   3  10      236.89      227.98     20.31 o
  -8   3  10       14.37       26.46     12.32 o
  -7   3  10      123.20      121.82     14.45 o
  -6   3  10       42.30       54.31     13.64 o
  -5   3  10       26.97       19.50     11.39 o
  -4   3  10     1351.32     1380.88     21.16 o
  -3   3  10     1022.48      986.08     21.71 o
  -2   3  10      587.93      571.99     13.52 o
  -1   3  10      241.42      274.53     10.15 o
   0   3  10      137.79      130.80     10.11 o
   1   3  10       27.75       14.42     11.39 o
   2   3  10      153.26      144.93     12.73 o
   3   3  10       49.13       27.39     12.06 o
   4   3  10      181.16      166.52     14.23 o
   5   3  10        0.20       24.52     14.88 o
   6   3  10       44.53       45.56     16.46 o
   7   3  10       13.31       47.68     16.37 o
   8   3  10        0.03      -32.66     32.66 o
 -12   4  10       23.42       51.45     24.74 o
 -11   4  10       15.93       -1.09     22.57 o
 -10   4  10       45.66       51.05     21.09 o
  -9   4  10       79.23       93.36     13.56 o
  -8   4  10        2.36       16.89     12.66 o
  -7   4  10       30.83       27.07     16.58 o
  -6   4  10        6.54        6.35     13.02 o
  -5   4  10       27.41       18.46     18.24 o
  -4   4  10      263.41      275.43     14.46 o
  -3   4  10       23.01       11.16      8.80 o
  -2   4  10       15.88       40.20     10.16 o
  -1   4  10        8.23        7.78     10.92 o
   0   4  10        0.04       18.72     10.60 o
   1   4  10        8.92       11.21      9.95 o
   2   4  10       17.53       24.72     11.62 o
   3   4  10        1.33       -0.66     12.11 o
   4   4  10        0.04       -7.41     13.25 o
   5   4  10        1.40        3.13     13.81 o
   6   4  10        3.30       16.07     16.89 o
   7   4  10        1.99       36.10     18.39 o
 -12   5  10        0.61       17.30     50.24 o
 -11   5  10        4.35      -26.14     26.14 o
 -10   5  10       21.40       13.36     12.07 o
  -9   5  10      147.84      125.85     13.64 o
  -8   5  10       54.85       47.04     13.41 o
  -7   5  10      174.94      145.11     15.05 o
  -6   5  10       69.97       68.03     13.88 o
  -5   5  10      505.28      514.63     16.86 o
  -4   5  10      245.61      252.46     14.51 o
  -3   5  10      103.53       90.80     14.67 o
  -2   5  10      415.16      390.08     11.68 o
  -1   5  10      147.24      130.38      9.18 o
   0   5  10        1.39        0.20     11.22 o
   1   5  10      155.12      145.93     12.01 o
   2   5  10      225.79      244.46     12.09 o
   3   5  10       94.45       84.63     12.37 o
   4   5  10      122.28      102.85     15.77 o
   5   5  10       78.28       68.13     19.04 o
   6   5  10       28.74       32.63     18.98 o
   7   5  10       67.59      102.62     23.09 o
 -11   6  10        0.61        4.49     25.37 o
 -10   6  10        2.97      -14.06     20.65 o
  -9   6  10       31.31       38.57     19.16 o
  -8   6  10        0.18        7.30     13.20 o
  -7   6  10       19.13       14.61     14.93 o
  -6   6  10        3.95       14.72     18.72 o
  -5   6  10       55.79       55.25     15.80 o
  -4   6  10        5.10        7.17     16.94 o
  -3   6  10        5.58        8.22     10.82 o
  -2   6  10       36.19       28.12     12.28 o
  -1   6  10       17.41       16.05     12.36 o
   0   6  10        7.11       15.91     12.10 o
   1   6  10        3.56       20.28     12.63 o
   2   6  10        4.36       20.60     16.22 o
   3   6  10        0.11      -14.50     14.50 o
   4   6  10       13.69       28.89     16.15 o
   5   6  10        2.61       -9.81     17.65 o
   6   6  10        2.37       -4.45     18.99 o
   7   6  10        1.10        0.06     34.23 o
 -11   7  10       25.80       21.98     26.67 o
 -10   7  10       46.48       48.13     25.37 o
  -9   7  10       86.97       57.98     26.85 o
  -8   7  10        1.38       -6.36     16.00 o
  -7   7  10       19.74       -9.52     16.62 o
  -6   7  10       53.08       53.80     15.48 o
  -5   7  10      592.91      611.07     17.39 o
  -4   7  10      216.94      242.05     28.07 o
  -3   7  10        0.09        3.63     10.59 o
  -2   7  10        9.90       19.60     15.35 o
  -1   7  10      125.90      116.12     11.02 o
   0   7  10       53.36       77.42     14.63 o
   1   7  10      102.71       98.93     14.26 o
   2   7  10      170.14      171.76     15.42 o
   3   7  10       31.02       18.60     15.99 o
   4   7  10       14.62       10.11     16.41 o
   5   7  10        4.27        0.79     17.38 o
   6   7  10        0.73       16.92     26.51 o
   7   7  10       45.82      100.81     28.85 o
 -10   8  10       56.30       33.61     31.34 o
  -9   8  10       23.14       25.37     13.50 o
  -8   8  10        1.52       16.10     15.32 o
  -7   8  10       25.52        1.83     15.37 o
  -6   8  10        0.78      -10.90     14.20 o
  -5   8  10      123.82      168.15     17.80 o
  -4   8  10       54.54       58.13     13.56 o
  -3   8  10        5.04       11.42     13.45 o
  -2   8  10        5.87        5.43     10.94 o
  -1   8  10        0.35        8.06      8.66 o
   0   8  10        0.60       14.10     15.08 o
   1   8  10        0.62       -1.64     15.45 o
   2   8  10        4.57        2.27     15.34 o
   3   8  10        5.67       -3.26     20.13 o
   4   8  10        0.40        9.21     17.44 o
   5   8  10        0.04        7.85     22.66 o
   6   8  10        0.67       -4.38     20.23 o
 -10   9  10        8.81       59.18     31.23 o
  -9   9  10       16.45       25.76     24.91 o
  -8   9  10        0.07       20.75     17.63 o
  -7   9  10       67.15       61.77     19.92 o
  -6   9  10        3.13        0.60     21.39 o
  -5   9  10      222.73      253.57     17.45 o
  -4   9  10      140.56      153.07     15.42 o
  -3   9  10        0.00       -7.28     15.70 o
  -2   9  10       24.37       24.92     10.82 o
  -1   9  10      274.96      280.51     11.46 o
   0   9  10       27.91       11.32     15.89 o
   1   9  10       12.79       -2.40     17.99 o
   2   9  10       18.81       -9.07     19.72 o
   3   9  10       36.74       36.55     16.28 o
   4   9  10        1.19       13.52     25.22 o
   5   9  10       41.51       64.27     22.48 o
   6   9  10       66.14       66.67     25.29 o
  -9  10  10        2.40      -19.57     43.47 o
  -8  10  10        0.45       10.79     19.59 o
  -7  10  10        0.32      -13.70     19.38 o
  -6  10  10        4.47      -17.58     17.58 o
  -5  10  10        5.90      -15.63     15.63 o
  -4  10  10        0.45       12.74     12.84 o
  -3  10  10       16.35       22.46     14.98 o
  -2  10  10        0.37       -0.49     10.53 o
  -1  10  10       10.34       16.24     15.69 o
   0  10  10        0.17        1.92     16.84 o
   1  10  10        4.68      -19.14     21.52 o
   2  10  10        3.69        9.77     35.86 o
   3  10  10       12.51       10.78     20.83 o
   4  10  10        3.56        8.42     33.39 o
   5  10  10        7.46      -23.76     23.76 o
  -8  11  10        8.16       53.84     39.39 o
  -7  11  10        0.23       -2.10     22.00 o
  -6  11  10       83.25      104.38     19.65 o
  -5  11  10        5.94       -9.67     14.69 o
  -4  11  10        6.51      -15.59     15.59 o
  -3  11  10        6.39       32.79     14.74 o
  -2  11  10        0.94       13.26     12.92 o
  -1  11  10       30.13       11.15     16.18 o
   0  11  10       73.65       63.98     17.55 o
   1  11  10        0.68       -7.63     21.39 o
   2  11  10       10.23        5.71     18.23 o
   3  11  10        0.91       -0.38     22.75 o
   4  11  10        5.30      -16.86     23.82 o
  -7  12  10        3.15      -16.15     49.02 o
  -6  12  10       49.85       39.69     18.77 o
  -5  12  10       25.70       63.92     26.71 o
  -4  12  10        0.18       28.67     17.61 o
  -3  12  10        1.91       12.76     16.13 o
  -2  12  10        0.06       -2.08     14.85 o
  -1  12  10        1.19       25.46     27.56 o
   0  12  10        2.06       -2.49     19.10 o
   1  12  10        0.22      -12.62     25.86 o
   2  12  10        0.08      -13.51     26.54 o
   3  12  10        0.80       32.20     34.33 o
  -6  13  10       34.14      -24.69     24.69 o
  -5  13  10       34.61       44.67     19.67 o
  -4  13  10       36.08       30.27     20.26 o
  -3  13  10        0.24        6.11     15.94 o
  -2  13  10       18.35       47.95     21.20 o
  -1  13  10       17.95       31.12     20.31 o
   0  13  10       34.66       35.37     22.03 o
   1  13  10       21.52      -10.62     25.73 o
   2  13  10        0.76       66.08     56.62 o
  -4  14  10        0.61        3.95     22.36 o
  -3  14  10        0.00       18.19     21.12 o
  -2  14  10        3.87        2.08     24.28 o
  -1  14  10        0.03       27.27     35.07 o
 -11   0  11       13.46       57.39     30.61 o
  -9   0  11        4.83       19.18     19.24 o
  -7   0  11        3.59        2.73     17.67 o
  -5   0  11       18.27       15.26     14.85 o
  -3   0  11       10.92       66.69     15.66 o
  -1   0  11        9.40        6.62     20.95 o
   1   0  11       66.87       81.24     14.55 o
   3   0  11      150.74      143.05     27.23 o
   5   0  11       23.53       22.06     36.60 o
   7   0  11        5.74      137.61     64.82 o
 -12   1  11        4.16       42.05     35.03 o
 -11   1  11       61.25       77.13     16.93 o
 -10   1  11        1.52        9.31     15.97 o
  -9   1  11       24.32       48.30     20.22 o
  -8   1  11        4.67       28.65     19.36 o
  -7   1  11      100.88      104.04     13.14 o
  -6   1  11      102.81       96.73     11.72 o
  -5   1  11      123.77      144.54     11.19 o
  -4   1  11        0.56       13.69     23.63 o
  -3   1  11      721.01      693.04     17.22 o
  -2   1  11      183.29      198.10     10.34 o
  -1   1  11        1.39       11.77     10.52 o
   0   1  11       10.04        8.45      7.37 o
   1   1  11      278.66      257.65      8.64 o
   2   1  11        2.07       17.31     12.95 o
   3   1  11      511.70      453.42     14.93 o
   4   1  11       17.76       19.63     22.45 o
   5   1  11       54.62       65.91     13.20 o
   6   1  11        1.78       26.18     31.39 o
   7   1  11       21.50      110.52     35.63 o
 -11   2  11        0.04       -1.32     41.39 o
 -10   2  11        0.02       33.07     15.35 o
  -9   2  11        3.70        3.58     15.30 o
  -8   2  11        3.67       15.60     12.88 o
  -7   2  11        3.73      -13.18     13.18 o
  -6   2  11        0.01        3.95     13.97 o
  -5   2  11        0.04       -7.98     12.60 o
  -4   2  11        1.14        8.80     12.05 o
  -3   2  11       41.99       49.36     16.41 o
  -2   2  11        3.11       12.11     10.85 o
  -1   2  11       15.98        7.28     13.93 o
   0   2  11        8.18        1.95      7.30 o
   1   2  11       59.92       32.75     19.63 o
   2   2  11       32.28       59.23     14.77 o
   3   2  11       59.16       11.47     22.74 o
   4   2  11        0.50        0.22     16.48 o
   5   2  11        6.85       28.52     21.54 o
   6   2  11        0.01      -12.33     23.88 o
   7   2  11        1.15        3.93     62.19 o
 -11   3  11        2.87       -5.78     20.31 o
 -10   3  11       14.28       -6.59     14.41 o
  -9   3  11      178.59      182.86     15.55 o
  -8   3  11       16.21        9.74     14.24 o
  -7   3  11      175.69      151.50     13.36 o
  -6   3  11      151.46      182.05     13.66 o
  -5   3  11       62.39       35.89     16.30 o
  -4   3  11      292.35      273.79     14.27 o
  -3   3  11      162.27      154.01     11.34 o
  -2   3  11        5.47       20.58     11.15 o
  -1   3  11      497.34      467.79     13.50 o
   0   3  11      147.25      152.19      6.90 o
   1   3  11       78.04       82.15     13.59 o
   2   3  11      255.52      221.31     16.26 o
   3   3  11       43.14       34.68     14.71 o
   4   3  11        1.34       -2.13     16.19 o
   5   3  11        7.61       16.65     20.51 o
   6   3  11        1.15        2.94     37.32 o
 -11   4  11        0.37      -13.74     29.83 o
 -10   4  11        0.09        9.13     15.74 o
  -9   4  11       10.76        3.85     16.43 o
  -8   4  11        0.86        5.52     17.75 o
  -7   4  11        1.63       14.95     16.25 o
  -6   4  11       15.69       25.82     16.00 o
  -5   4  11        0.06        4.73     11.41 o
  -4   4  11        8.96       -0.85     11.24 o
  -3   4  11       31.16       12.34     11.29 o
  -2   4  11       27.72       31.15     10.29 o
  -1   4  11       66.51       73.64     11.47 o
   0   4  11        1.19       11.23     13.97 o
   1   4  11        0.01       -1.64     13.75 o
   2   4  11       65.24      100.89     14.56 o
   3   4  11        1.62      -13.49     13.49 o
   4   4  11       22.21       33.98     16.12 o
   5   4  11        2.85        5.90     17.91 o
   6   4  11        2.21       -9.00     18.16 o
 -11   5  11       32.78       88.80     52.73 o
 -10   5  11       24.78       53.07     23.44 o
  -9   5  11      113.29      112.15     15.00 o
  -8   5  11       63.50       51.81     16.94 o
  -7   5  11       12.50       -3.99     15.44 o
  -6   5  11      106.47      121.54     16.02 o
  -5   5  11       64.08       82.37     17.63 o
  -4   5  11       63.68       67.07     15.81 o
  -3   5  11       82.97       92.64     12.40 o
  -2   5  11      382.53      377.56     13.71 o
  -1   5  11      311.31      303.05     12.50 o
   0   5  11       43.25       48.07     11.14 o
   1   5  11       54.41       51.43     12.79 o
   2   5  11      249.83      246.72     14.47 o
   3   5  11        8.17      -13.46     15.80 o
   4   5  11       75.38       55.73     16.02 o
   5   5  11       11.46       18.07     19.13 o
   6   5  11        9.28       56.83     26.76 o
 -10   6  11        2.87      -18.17     26.44 o
  -9   6  11        2.70      -15.74     16.63 o
  -8   6  11        0.21      -14.06     17.42 o
  -7   6  11        0.32        9.87     18.22 o
  -6   6  11        2.01       24.33     15.05 o
  -5   6  11        0.01       14.48     14.90 o
  -4   6  11        9.28        2.82     15.93 o
  -3   6  11        1.89       -2.06     12.08 o
  -2   6  11       30.06       54.63     11.14 o
  -1   6  11        9.50       11.27     13.63 o
   0   6  11        0.40       14.28     14.15 o
   1   6  11        8.49      -12.91     12.91 o
   2   6  11       54.95       59.54     15.60 o
   3   6  11        0.04      -16.84     16.84 o
   4   6  11       12.22       11.02     19.05 o
   5   6  11        1.27       -8.86     19.06 o
   6   6  11       15.70       59.56     34.09 o
 -10   7  11       33.75       65.03     31.78 o
  -9   7  11        6.67        5.07     18.78 o
  -8   7  11        0.18       11.23     17.47 o
  -7   7  11        7.64        9.17     16.09 o
  -6   7  11       54.00       45.48     17.61 o
  -5   7  11      181.56      154.76     17.17 o
  -4   7  11      209.77      227.07     18.82 o
  -3   7  11       64.95       68.36     15.97 o
  -2   7  11      325.12      339.04     12.56 o
  -1   7  11        0.53        7.38     12.77 o
   0   7  11       71.27       67.65     15.09 o
   1   7  11      262.46      275.18     18.18 o
   2   7  11        0.31       18.69     18.47 o
   3   7  11       26.38       18.89     17.73 o
   4   7  11        1.89      -14.13     19.72 o
   5   7  11        8.86       11.78     22.06 o
 -10   8  11        8.82       -5.80     34.62 o
  -9   8  11        0.48       12.04     32.81 o
  -8   8  11        0.50        5.77     24.91 o
  -7   8  11        2.65       -5.31     16.13 o
  -6   8  11        0.65       22.97     16.45 o
  -5   8  11       29.04       33.26     17.44 o
  -4   8  11        7.29        5.91     28.65 o
  -3   8  11        0.58       25.21     12.87 o
  -2   8  11       45.89       51.81     12.49 o
  -1   8  11       17.13       19.69     14.73 o
   0   8  11       36.96       51.11     18.23 o
   1   8  11        2.18       15.94     20.61 o
   2   8  11        0.40       24.47     22.01 o
   3   8  11       10.07       22.88     17.74 o
   4   8  11        0.93        2.89     29.23 o
   5   8  11       14.60       10.72     40.10 o
  -9   9  11        0.03      -31.30     31.30 o
  -8   9  11        0.72       -0.43     31.32 o
  -7   9  11        6.55      -21.68     21.68 o
  -6   9  11       28.95       15.18     20.87 o
  -5   9  11       16.90       38.76     19.70 o
  -4   9  11       51.96       67.34     15.64 o
  -3   9  11      147.08      174.43     16.48 o
  -2   9  11      193.65      216.32     12.60 o
  -1   9  11        1.42       28.14     17.81 o
   0   9  11      136.23      137.47     17.66 o
   1   9  11        2.89        7.58     19.40 o
   2   9  11        1.21       34.92     27.68 o
   3   9  11       46.40       46.94     21.60 o
   4   9  11        4.29      -23.88     23.88 o
  -8  10  11        4.99      -20.81     53.76 o
  -7  10  11        0.56      -23.64     23.64 o
  -6  10  11        1.19       31.58     22.74 o
  -5  10  11        0.17      -20.09     20.09 o
  -4  10  11        0.46        9.44     15.41 o
  -3  10  11        1.61       26.34     16.83 o
  -2  10  11       10.03        2.56     13.02 o
  -1  10  11        5.73       26.23     19.69 o
   0  10  11        6.98       16.54     18.87 o
   1  10  11        0.00       37.27     19.92 o
   2  10  11        0.00       20.23     23.83 o
   3  10  11        5.61       -1.75     26.00 o
  -7  11  11        8.96        5.17     39.84 o
  -6  11  11      127.91       95.70     42.63 o
  -5  11  11       57.28       34.76     19.78 o
  -4  11  11       12.13       25.42     17.96 o
  -3  11  11       60.69       61.01     17.14 o
  -2  11  11        0.31       22.22     14.82 o
  -1  11  11       21.86       -3.75     21.01 o
   0  11  11       36.04       51.77     21.62 o
   1  11  11       45.25       -5.18     23.77 o
   2  11  11        0.33      -23.00     30.98 o
  -6  12  11        9.22       33.26     26.84 o
  -5  12  11       12.21        8.01     20.94 o
  -4  12  11        5.28       -8.25     21.84 o
  -3  12  11        0.71        9.06     18.67 o
  -2  12  11        4.86       -0.31     21.79 o
  -1  12  11       10.90       11.28     21.57 o
   0  12  11        3.19        7.86     22.75 o
   1  12  11       12.41       27.30     31.25 o
  -3  13  11        1.39      -12.65     25.38 o
  -2  13  11       17.95       55.55     25.98 o
 -10   0  12        1.19      -30.06     30.06 o
  -8   0  12        6.30       40.37     37.45 o
  -6   0  12        0.67      -14.12     18.63 o
  -4   0  12      393.57      387.01     20.84 o
  -2   0  12      413.19      412.95     18.83 o
   0   0  12       49.09        8.55     15.87 o
   2   0  12       42.79      102.85     31.86 o
   4   0  12       26.79       35.61     36.18 o
 -11   1  12        3.60       52.57     29.66 o
 -10   1  12       10.05       65.55     36.09 o
  -9   1  12       10.14      -12.90     15.26 o
  -8   1  12       17.26       27.71     14.54 o
  -7   1  12        3.35        7.07     17.27 o
  -6   1  12        0.23      -12.79     12.79 o
  -5   1  12       44.34       48.72     12.25 o
  -4   1  12      470.33      463.99     14.92 o
  -3   1  12       11.70       -6.77     17.88 o
  -2   1  12      399.63      432.24     17.91 o
  -1   1  12        0.05        1.37     12.18 o
   0   1  12       25.95       22.53      8.45 o
   1   1  12       78.59       75.08      9.82 o
   2   1  12        1.53        1.38     14.04 o
   3   1  12        2.64      -18.19     18.19 o
   4   1  12       11.86        3.89     24.63 o
   5   1  12       15.79       37.96     32.91 o
 -11   2  12        0.00       23.13     29.43 o
 -10   2  12        0.59        1.28     15.75 o
  -9   2  12        0.41       30.68     16.15 o
  -8   2  12        0.58      -12.05     17.53 o
  -7   2  12        0.27       18.58     12.86 o
  -6   2  12        0.13       -0.93     14.14 o
  -5   2  12       78.24       94.03     18.59 o
  -4   2  12      199.49      221.87     15.01 o
  -3   2  12      116.08      114.17     14.69 o
  -2   2  12       74.76       65.72     12.27 o
  -1   2  12       16.14       23.46     11.19 o
   0   2  12       26.39       18.75      7.53 o
   1   2  12      113.24      123.15     14.34 o
   2   2  12      110.68       83.27     15.85 o
   3   2  12       23.26       23.70     15.37 o
   4   2  12        0.31      -23.86     23.86 o
   5   2  12       42.70      156.43    108.19 o
 -10   3  12       30.60       58.59     22.84 o
  -9   3  12       16.74       22.30     17.38 o
  -8   3  12       11.57       10.62     14.87 o
  -7   3  12       27.86       26.15     15.83 o
  -6   3  12        6.79        7.27     16.83 o
  -5   3  12      203.76      203.62     15.89 o
  -4   3  12      125.87       94.11     15.12 o
  -3   3  12      420.33      413.60     17.57 o
  -2   3  12       25.23       23.44     12.79 o
  -1   3  12        8.70       28.23     10.26 o
   0   3  12        7.07        3.62     14.63 o
   1   3  12       45.46       39.25     14.87 o
   2   3  12      129.98      137.62     18.36 o
   3   3  12        8.44       -6.56     15.30 o
   4   3  12       17.15       20.08     18.88 o
   5   3  12       23.08       79.18     48.35 o
 -10   4  12        0.13       18.22     24.93 o
  -9   4  12        1.01       19.58     16.42 o
  -8   4  12        0.61       24.12     15.99 o
  -7   4  12        2.58       19.83     17.65 o
  -6   4  12        0.30       -0.79     21.55 o
  -5   4  12       37.96       41.79     16.21 o
  -4   4  12        3.72        1.47     21.81 o
  -3   4  12      315.08      329.79     17.11 o
  -2   4  12        0.74      -10.59     15.05 o
  -1   4  12       22.75       31.62     10.70 o
   0   4  12        0.11      -16.33     16.33 o
   1   4  12       36.54       64.91     18.88 o
   2   4  12       22.80       17.36     21.47 o
   3   4  12       29.66       55.54     24.74 o
   4   4  12       25.27       45.22     25.09 o
   5   4  12        0.10       71.05     56.99 o
 -10   5  12        3.50      -31.92     31.92 o
  -9   5  12       16.20       27.32     26.24 o
  -8   5  12        6.76      -18.31     23.16 o
  -7   5  12        1.81      -16.51     16.51 o
  -6   5  12       15.28       10.00     15.93 o
  -5   5  12       16.75       55.74     18.26 o
  -4   5  12       71.46      124.29     23.86 o
  -3   5  12      347.22      361.61     18.73 o
  -2   5  12        7.07        3.73     21.42 o
  -1   5  12        4.75        8.76     25.02 o
   0   5  12        0.59        7.88     22.65 o
   1   5  12        1.08       14.51     15.11 o
   2   5  12        0.39        1.50     17.26 o
   3   5  12        1.42       10.73     18.68 o
   4   5  12        5.07       -7.98     24.31 o
   5   5  12       11.77       17.07     42.71 o
  -9   6  12        6.26      -22.38     35.35 o
  -8   6  12        5.13        6.97     19.21 o
  -7   6  12        0.16       19.16     18.81 o
  -6   6  12        1.63        7.27     16.65 o
  -5   6  12        8.03       18.78     18.56 o
  -4   6  12       97.73      113.78     16.20 o
  -3   6  12       74.08       80.74     13.21 o
  -2   6  12        0.08       -1.19     11.44 o
  -1   6  12        0.03       -7.97     20.87 o
   0   6  12        0.31       25.32     17.73 o
   1   6  12       27.99       46.12     16.58 o
   2   6  12       11.64       26.76     19.89 o
   3   6  12        6.23       18.30     20.85 o
   4   6  12        8.51       78.39     24.39 o
  -9   7  12       10.07       75.75     35.59 o
  -8   7  12        6.56       -2.46     21.50 o
  -7   7  12       49.64       63.25     23.40 o
  -6   7  12      138.64      182.65     30.80 o
  -5   7  12       59.92       72.33     22.32 o
  -4   7  12      312.76      314.30     21.27 o
  -3   7  12        6.72       21.70     20.02 o
  -2   7  12       21.07       10.14     27.09 o
  -1   7  12        7.63       21.51     16.28 o
   0   7  12        0.05       31.41     22.82 o
   1   7  12       54.21       38.62     18.49 o
   2   7  12       23.71       18.36     21.13 o
   3   7  12        3.77      -16.08     36.64 o
   4   7  12        5.69      -12.96     37.49 o
  -8   8  12        0.00        6.03     32.17 o
  -7   8  12        7.16       -4.54     27.72 o
  -6   8  12       47.68       78.69     21.70 o
  -5   8  12       12.82      -11.64     20.64 o
  -4   8  12        8.16       -5.50     18.92 o
  -3   8  12       12.27       22.63     16.63 o
  -2   8  12       14.00       16.68     12.37 o
  -1   8  12        0.00       -6.93     19.45 o
   0   8  12        1.01       30.74     21.41 o
   1   8  12        4.86       26.37     21.51 o
   2   8  12        4.03       -9.04     22.84 o
   3   8  12        4.72       32.38     28.10 o
  -7   9  12       18.53       15.33     23.65 o
  -6   9  12      147.06      129.15     24.95 o
  -5   9  12       34.97       35.63     28.34 o
  -4   9  12        0.07       -0.28     19.61 o
  -3   9  12        4.49       -7.51     16.20 o
  -2   9  12       24.02       71.50     18.38 o
  -1   9  12        0.19       12.64     19.96 o
   0   9  12        3.54        9.49     22.50 o
   1   9  12        0.48      -23.79     23.79 o
   2   9  12        0.29       -8.54     34.77 o
  -6  10  12       13.23       22.71     28.31 o
  -5  10  12        1.28       33.71     29.35 o
  -4  10  12        2.05       17.98     24.61 o
  -3  10  12        4.15        3.09     15.98 o
  -2  10  12        4.20       28.42     22.21 o
  -1  10  12        0.68      -15.03     21.41 o
   0  10  12        0.75      -24.19     24.19 o
   1  10  12        0.72        7.59     30.02 o
  -5  11  12      183.36      250.90     28.74 o
  -4  11  12        4.29       -9.24     47.40 o
  -3  11  12       17.09       -1.06     27.51 o
  -2  11  12        0.04       16.78     23.63 o
  -1  11  12        2.12        9.67     24.87 o
  -9   0  13        0.48       43.68     29.29 o
  -7   0  13       71.25      126.09     27.04 o
  -5   0  13       40.15       62.70     23.12 o
  -3   0  13       35.33        4.96     18.65 o
  -1   0  13       45.97       56.49     38.38 o
   1   0  13       12.23       24.60     17.07 o
   3   0  13       24.80       33.83     55.38 o
  -9   1  13        0.09       13.35     20.78 o
  -8   1  13        0.52       -9.18     17.89 o
  -7   1  13       37.08       43.02     19.82 o
  -6   1  13       47.11       62.49     14.86 o
  -5   1  13        8.26       -6.05     18.43 o
  -4   1  13       31.99       17.86     15.70 o
  -3   1  13        2.62      -12.53     13.69 o
  -2   1  13        0.30       16.21     14.61 o
  -1   1  13       11.99       23.93     14.93 o
   0   1  13        0.00        1.99      9.99 o
   1   1  13        0.56      -13.33     16.66 o
   2   1  13       13.17        4.08     16.58 o
   3   1  13        0.21       48.23     55.61 o
  -9   2  13        0.03        8.65     21.49 o
  -8   2  13        6.30       51.80     20.28 o
  -7   2  13        0.00       24.47     27.53 o
  -6   2  13       55.25       54.50     17.54 o
  -5   2  13        0.06       -0.35     18.00 o
  -4   2  13       50.11       76.43     16.45 o
  -3   2  13       76.11       56.18     17.63 o
  -2   2  13        1.81       15.36     20.93 o
  -1   2  13        2.38        8.15     13.93 o
   0   2  13       10.02        7.24      9.64 o
   1   2  13       37.97       52.53     18.30 o
   2   2  13       28.41       55.99     18.73 o
   3   2  13       37.92       50.06     38.11 o
   4   2  13      336.25      365.98     56.62 o
  -9   3  13        3.11       -6.93     21.15 o
  -8   3  13        5.58        9.83     29.55 o
  -7   3  13       34.09       20.63     16.93 o
  -6   3  13        0.78      -16.77     19.50 o
  -5   3  13       18.98       18.78     19.22 o
  -4   3  13        2.25       10.06     17.18 o
  -3   3  13       54.31       69.99     21.97 o
  -2   3  13        5.14       28.58     20.61 o
  -1   3  13        3.84      -11.36     14.36 o
   0   3  13        1.98       10.27     21.09 o
   1   3  13        6.08       15.89     19.16 o
   2   3  13        0.17       -5.43     37.52 o
   3   3  13       11.73        0.66     62.10 o
  -9   4  13        7.60       32.91     24.71 o
  -8   4  13        2.74      -16.08     20.16 o
  -7   4  13       71.04       91.29     26.94 o
  -6   4  13       45.21       62.62     17.48 o
  -5   4  13      133.94      121.88     18.36 o
  -4   4  13        4.76       19.95     16.81 o
  -3   4  13       15.68       48.83     34.53 o
  -2   4  13       40.44       33.73     15.71 o
  -1   4  13       24.27       15.34     21.42 o
   0   4  13        1.20      -18.08     18.08 o
   1   4  13       12.39       -5.68     18.64 o
   2   4  13        0.69      -22.13     22.13 o
   3   4  13        4.13      109.75     59.90 o
  -8   5  13        0.20      -14.54     22.99 o
  -7   5  13       15.36       24.38     21.30 o
  -6   5  13       61.71       59.24     20.48 o
  -5   5  13       69.78       78.11     22.38 o
  -4   5  13        6.37       22.34     20.07 o
  -3   5  13        0.11      -15.99     17.98 o
  -2   5  13        8.76       -7.28     14.85 o
  -1   5  13        0.77        6.95     25.97 o
   0   5  13        0.17      -10.72     23.19 o
   1   5  13        7.17       20.71     22.49 o
   2   5  13        0.42        3.95     38.15 o
   3   5  13        2.69        0.74     58.03 o
  -8   6  13        0.17        7.51     22.42 o
  -7   6  13       13.78        2.10     21.52 o
  -6   6  13       38.41       30.18     21.17 o
  -5   6  13       45.47       59.21     25.42 o
  -4   6  13        2.82        7.77     25.91 o
  -3   6  13        3.17       -1.21     17.26 o
  -2   6  13        9.79      -17.65     17.65 o
  -1   6  13       30.48       33.20     27.51 o
   0   6  13        2.36      -22.05     25.25 o
   1   6  13        1.03       31.52     31.81 o
   2   6  13       25.73       37.34     53.14 o
  -7   7  13        0.58       -6.31     24.55 o
  -6   7  13        3.49      -26.19     26.19 o
  -5   7  13        0.15       30.68     20.80 o
  -4   7  13       61.48       64.14     19.77 o
  -3   7  13       11.86       28.79     21.15 o
  -2   7  13        2.56       45.55     21.78 o
  -1   7  13        0.74      -10.45     21.50 o
   0   7  13        1.32       -4.18     33.03 o
   1   7  13        1.01       -9.90     66.89 o
   2   7  13       12.97      -29.38     36.06 o
  -6   8  13        9.80       31.56     28.14 o
  -5   8  13       90.83       98.75     30.47 o
  -4   8  13      117.61       75.19     21.94 o
  -3   8  13        3.64       30.73     25.85 o
  -2   8  13        8.84       24.35     23.91 o
  -1   8  13        6.46       15.09     20.42 o
   0   8  13       13.89      -25.76     28.65 o
   1   8  13       17.57       33.39     56.12 o
  -5   9  13       45.63       34.80     44.08 o
  -4   9  13       38.01       -4.21     40.23 o
  -3   9  13        1.39       28.12     45.91 o
  -2   9  13        0.22       12.38     22.75 o
  -1   9  13        0.00       47.64     25.36 o
  -8   0  14      117.91      103.98     95.83 o
  -6   0  14       87.12       36.96     29.23 o
  -4   0  14        0.15      -24.16     24.16 o
  -2   0  14       15.16       30.76     25.44 o
   0   0  14        0.07       21.25     28.85 o
  -8   1  14        4.34       22.31     22.99 o
  -7   1  14        7.53      -13.78     21.77 o
  -6   1  14        3.32       34.34     20.19 o
  -5   1  14        2.33       19.14     18.16 o
  -4   1  14        0.02       50.25     24.79 o
  -3   1  14        0.58        5.20     17.86 o
  -2   1  14        0.15        1.18     17.99 o
  -1   1  14        0.39       -6.09     11.71 o
   0   1  14        0.30       55.24     20.03 o
   1   1  14        0.16       69.06     35.15 o
  -7   2  14       41.36       20.85     25.18 o
  -6   2  14        2.12       26.17     19.68 o
  -5   2  14       72.72        6.24     22.10 o
  -4   2  14       24.50       26.94     17.46 o
  -3   2  14       22.50       36.67     21.80 o
  -2   2  14        6.96       -6.12     20.01 o
  -1   2  14       70.45       73.51     17.02 o
   0   2  14        0.38       -2.37     22.48 o
   1   2  14        9.19      -17.50     56.99 o
  -7   3  14        1.90       26.66     21.31 o
  -6   3  14        1.03       -6.40     26.19 o
  -5   3  14        2.07       -0.82     20.85 o
  -4   3  14        0.20      -27.93     32.60 o
  -3   3  14        0.43      -20.86     33.48 o
  -2   3  14        2.32       22.00     32.93 o
  -1   3  14        0.00       51.92     33.94 o
   0   3  14        5.88       -2.21     23.62 o
   1   3  14        0.06      -10.11     30.71 o
  -7   4  14       14.53      -20.25     20.25 o
  -6   4  14      161.10      188.60     24.98 o
  -5   4  14        9.01       29.91     26.53 o
  -4   4  14       68.99      104.11     23.81 o
  -3   4  14        0.03        4.53     19.49 o
  -2   4  14        0.53        1.82     29.46 o
  -1   4  14       29.33       39.76     26.44 o
   0   4  14       39.39       54.06     83.22 o
  -6   5  14        2.71       42.79     26.20 o
  -5   5  14        5.88       -3.57     26.96 o
  -4   5  14        1.06      -33.80     33.80 o
  -3   5  14        0.60       33.44     41.25 o
  -2   5  14        2.94       18.70     31.93 o
  -1   5  14        0.03      -31.59     31.59 o
   0   5  14        8.50        6.26     32.72 o
  -5   6  14       24.60      -22.79     31.24 o
  -4   6  14       27.07       87.94     62.52 o
  -3   6  14       16.22       45.02     59.16 o
  -2   6  14        7.00        6.39     27.63 o
  -1   6  14       22.62       18.26     36.75 o
  -3   0  15       59.81      108.10     37.57 o
  -3   1  15       13.34       16.50     38.53 o
 
